# Supplementary material for: Nucleus-specific linker histones Hho1 and Mlh1 form distinct protein interactions during growth, starvation and development in Tetrahymena thermophila
Source: Sci Rep. 2020 Jan 13;10:168. doi: 10.1038/s41598-019-56867-0 (PMC6957481; doi:10.1038/s41598-019-56867-0)
Supplement: Supplementary file 1 — Supplementary information. [file 41598_2019_56867_MOESM1_ESM.xlsx]

## Sheet: Index
		INDEX
		Tab#1	SAINT results for HHO1 AP-MS data for vegetative Tetrahymena
		Tab#2	SAINT results for HHO1 AP-MS data for starving Tetrahymena
		Tab#3	SAINT results for HHO1 AP-MS data for conjugating (6 hour post mixing the cells) Tetrahymena
		Tab#4	SAINT results for MLH1 AP-MS data for vegetative Tetrahymena
		Tab#5	SAINT results for MLH1 AP-MS data for starving Tetrahymena
		Tab#6	SAINT results for MLH1 AP-MS data for conjugating (6 hour post mixing the cells) Tetrahymena

## Sheet: Tab#1; SAINT HHO1-veg
Bait	Prey	Locus Tag	Spec	SpecSum	AvgSpec	NumReplicates	ctrlCounts	AvgP	MaxP	FoldChange	BFDR	Annotation
HHO1_veg	XP_001032318.2	TTHERM_00649240	16|17	33	16.5	2	0|0|0|0|7|0|0	0.98	0.98	16.5	0	Growth-arrest-specific protein 8
HHO1_veg	XP_001020787.1	TTHERM_00408950	17|15	32	16	2	0|3|0|0|4|0|5	0.99	0.99	9.33	0	Rpl19
HHO1_veg	XP_001018154.1	TTHERM_00280990	12|12	24	12	2	2|3|0|0|2|0|2	1	1	9.33	0	Rpl21
HHO1_veg	XP_001021261.1	TTHERM_00777260	8|8	16	8	2	0|0|0|0|0|0|0	1	1	80	0	Internal repeat
HHO1_veg	XP_001014330.1	TTHERM_00230960	11|4	15	7.5	2	0|0|0|0|0|0|0	1	1	75	0	Glycosyl hydrolases family 38 protein
HHO1_veg	XP_001026912.1	TTHERM_00941520	7|6	13	6.5	2	0|0|0|0|2|0|0	0.99	0.99	22.75	0	RSA4 WD-repeat protein
HHO1_veg	XP_001015470.3	TTHERM_00378890	5|7	12	6	2	0|0|0|0|0|0|0	1	1	60	0	Grl5
HHO1_veg	XP_001016658.1	TTHERM_00190810	6|5	11	5.5	2	0|0|0|0|0|0|0	1	1	55	0	LBP / BPI / CETP family
HHO1_veg	XP_001026900.2	TTHERM_00941400	3|4	7	3.5	2	0|0|0|0|0|0|0	1	1	35	0	Disa1 (DISorientation of basal bodies)
HHO1_veg	XP_001019366.3	TTHERM_00388620	3|3	6	3	2	0|0|0|0|0|0|0	0.99	0.99	30	0	Kdf1 (KinetoDesmal Fiber 1)
HHO1_veg	XP_001014741.1	TTHERM_00047460	3|3	6	3	2	0|0|0|0|0|0|0	0.99	0.99	30	0	Mak16 protein
HHO1_veg	XP_001022890.1	TTHERM_00578890	3|3	6	3	2	0|0|0|0|0|0|0	0.99	0.99	30	0	Hypothetical protein1 (Tetrahymena-Specific)
HHO1_veg	XP_001017224.1	TTHERM_00194710	3|3	6	3	2	0|0|0|0|0|0|0	0.99	0.99	30	0	MRP-S28
HHO1_veg	XP_001021933.1	TTHERM_00857910	15|15	30	15	2	0|0|0|0|7|0|0	0.98	0.98	15	0.01	Growth-arrest-specific protein
HHO1_veg	XP_001015966.1	TTHERM_00268320	19|7	26	13	2	0|0|0|0|4|0|0	0.97	1	22.75	0.01	TPR Domain containing protein
HHO1_veg	XP_001014009.2	TTHERM_00399360	10|7	17	8.5	2	0|3|2|0|0|0|0	0.98	0.99	11.9	0.01	Hypothetical protein 2
HHO1_veg	XP_001018292.1	TTHERM_01161000	2|4	6	3	2	0|0|0|0|0|0|0	0.98	1	30	0.01	Hypothetical protein 3
HHO1_veg	XP_001021863.1	TTHERM_00933070	2|4	6	3	2	0|0|0|0|0|0|0	0.98	1	30	0.01	Hypothetical protein 4
HHO1_veg	XP_001014472.1	TTHERM_00522940	3|2	5	2.5	2	0|0|0|0|0|0|0	0.97	0.99	25	0.01	Hypothetical protein 5
HHO1_veg	XP_001020768.1	TTHERM_00408760	3|2	5	2.5	2	0|0|0|0|0|0|0	0.97	0.99	25	0.01	UBP14 Ubiquitin-specific protease
HHO1_veg	XP_001026871.1	TTHERM_01344710	3|2	5	2.5	2	0|0|0|0|0|0|0	0.97	0.99	25	0.01	CAMK1
HHO1_veg	XP_001011681.1	TTHERM_00594210	3|2	5	2.5	2	0|0|0|0|0|0|0	0.97	0.99	25	0.01	SNP1 U1 small nuclear ribonucleoprotein 70 kDa
HHO1_veg	XP_001019904.2	TTHERM_00589960	2|3	5	2.5	2	0|0|0|0|0|0|0	0.97	0.99	25	0.01	CMK2
HHO1_veg	XP_001011405.1	TTHERM_00433800	2|3	5	2.5	2	0|0|0|0|0|0|0	0.97	0.99	25	0.01	DYH15
HHO1_veg	XP_001029778.1	TTHERM_01308010	3|2	5	2.5	2	0|0|0|0|0|0|0	0.97	0.99	25	0.01	POC1 (Proteome of centriole 1)
HHO1_veg	XP_001033463.1	TTHERM_00312820	2|3	5	2.5	2	0|0|0|0|0|0|0	0.97	0.99	25	0.01	Hypothetical protein 6
HHO1_veg	XP_001019921.1	TTHERM_00590130	2|3	5	2.5	2	0|0|0|0|0|0|0	0.97	0.99	25	0.01	MRNC39
HHO1_veg	XP_001022534.2	TTHERM_00623090	3|2	5	2.5	2	0|0|0|0|0|0|0	0.97	0.99	25	0.01	BCY1
HHO1_veg	XP_001025987.1	TTHERM_01040830	30|48	78	39	2	0|3|0|14|3|17|0	0.96	0.99	7.38	0.02	JSL1 (JUB6-like 1)
HHO1_veg	XP_001027015.1	TTHERM_01212860	13|18	31	15.5	2	0|0|0|0|8|0|0	0.97	0.98	13.56	0.02
HHO1_veg	XP_001023915.1	TTHERM_00473320	16|14	30	15	2	0|0|0|0|11|0|0	0.95	0.95	9.55	0.02
HHO1_veg	XP_001021329.1	TTHERM_00316370	17|12	29	14.5	2	0|0|0|0|8|0|0	0.96	0.98	12.69	0.02
HHO1_veg	XP_001470994.1	TTHERM_00535929	11|11	22	11	2	0|0|0|0|6|0|2	0.95	0.95	9.62	0.02
HHO1_veg	XP_001019479.1	TTHERM_00625950	9|8	17	8.5	2	0|0|0|0|5|0|0	0.95	0.96	11.9	0.02
HHO1_veg	XP_001020198.1	TTHERM_00912290	6|8	14	7	2	0|3|0|0|0|0|0	0.97	0.98	16.33	0.02
HHO1_veg	XP_977109.1	TTHERM_00037080	6|6	12	6	2	0|0|0|0|3|0|0	0.96	0.96	14	0.02
HHO1_veg	XP_001010921.1	TTHERM_01094890	5|7	12	6	2	0|0|0|0|0|0|3	0.95	0.97	14	0.02
HHO1_veg	XP_001026932.1	TTHERM_00688300	4|6	10	5	2	0|0|0|0|0|2|0	0.97	0.99	17.5	0.02
HHO1_veg	XP_001032063.2	TTHERM_00703920	4|5	9	4.5	2	0|0|0|0|0|2|0	0.96	0.98	15.75	0.02
HHO1_veg	XP_001012507.1	TTHERM_01053100	4|5	9	4.5	2	0|0|0|0|2|0|0	0.96	0.98	15.75	0.02
HHO1_veg	XP_001014438.3	TTHERM_00522600	5|4	9	4.5	2	0|0|0|0|0|0|2	0.96	0.98	15.75	0.02
HHO1_veg	XP_001031895.1	TTHERM_00721630	2|2	4	2	2	0|0|0|0|0|0|0	0.95	0.95	20	0.02
HHO1_veg	XP_001018189.2	#N/A	2|2	4	2	2	0|0|0|0|0|0|0	0.95	0.95	20	0.02
HHO1_veg	XP_001017634.2	TTHERM_00339700	2|2	4	2	2	0|0|0|0|0|0|0	0.95	0.95	20	0.02
HHO1_veg	XP_001006981.1	TTHERM_00198000	2|2	4	2	2	0|0|0|0|0|0|0	0.95	0.95	20	0.02
HHO1_veg	XP_001020632.1	TTHERM_00220600	22|25	47	23.5	2	5|5|0|0|13|0|7	0.94	0.96	5.48	0.03
HHO1_veg	XP_001025649.1	TTHERM_00697420	19|13	32	16	2	2|4|0|0|8|0|5	0.93	0.98	5.89	0.03
HHO1_veg	XP_001008407.1	TTHERM_00016270	14|13	27	13.5	2	0|0|0|0|8|0|4	0.93	0.94	7.88	0.03
HHO1_veg	XP_001033245.1	TTHERM_00419850	14|13	27	13.5	2	0|0|0|0|8|0|3	0.94	0.95	8.59	0.03
HHO1_veg	XP_001010053.1	TTHERM_00633150	11|11	22	11	2	3|2|0|0|3|0|6	0.93	0.93	5.5	0.03
HHO1_veg	XP_001021308.2	TTHERM_00316160	12|8	20	10	2	4|3|0|0|3|0|3	0.93	0.99	5.38	0.03
HHO1_veg	XP_001026103.1	TTHERM_00971830	9|9	18	9	2	0|0|0|0|6|0|0	0.94	0.94	10.5	0.03
HHO1_veg	XP_001024708.1	TTHERM_00616380	6|9	15	7.5	2	0|2|0|0|2|0|3	0.94	0.99	7.5	0.03
HHO1_veg	NP_149405.1	TepyoMp42	7|7	14	7	2	0|0|0|0|5|0|0	0.92	0.92	9.8	0.03
HHO1_veg	XP_001014381.2	TTHERM_00522030	6|5	11	5.5	2	0|0|0|0|3|0|0	0.94	0.96	12.83	0.03
HHO1_veg	XP_001018576.2	TTHERM_00285620	6|4	10	5	2	0|0|0|0|3|0|0	0.92	0.96	11.67	0.03
HHO1_veg	XP_001025599.1	TTHERM_00695880	6|4	10	5	2	0|0|0|0|3|0|0	0.92	0.96	11.67	0.03
HHO1_veg	XP_001011369.2	TTHERM_00433420	5|5	10	5	2	0|0|0|0|3|0|0	0.93	0.93	11.67	0.03
HHO1_veg	XP_001014744.2	TTHERM_00047490	3|5	8	4	2	0|0|0|0|2|0|0	0.93	0.98	14	0.03
HHO1_veg	XP_001012103.1	TTHERM_00095540	21|21	42	21	2	9|2|0|0|8|0|11	0.91	0.91	4.9	0.04
HHO1_veg	XP_001009398.1	TTHERM_00577080	12|12	24	12	2	0|0|0|0|4|10|0	0.88	0.88	6	0.04
HHO1_veg	XP_001022417.1	TTHERM_00558550	11|10	21	10.5	2	0|0|0|2|5|0|6	0.88	0.9	5.65	0.04
HHO1_veg	XP_001009805.1	TTHERM_00160750	8|8	16	8	2	0|2|0|0|2|0|5	0.89	0.89	6.22	0.04
HHO1_veg	XP_001011006.3	TTHERM_00709740	7|7	14	7	2	2|0|0|0|3|0|3	0.92	0.92	6.12	0.04
HHO1_veg	XP_001010934.2	TTHERM_00705050	6|5	11	5.5	2	0|0|0|0|4|0|0	0.91	0.93	9.62	0.04
HHO1_veg	XP_001011374.2	TTHERM_00433470	4|3	7	3.5	2	0|0|0|2|0|0|0	0.92	0.95	12.25	0.04
HHO1_veg	XP_001024511.2	TTHERM_00299840	3|4	7	3.5	2	0|0|0|0|0|2|0	0.92	0.95	12.25	0.04
HHO1_veg	XP_001017442.1	TTHERM_00481310	3|4	7	3.5	2	2|0|0|0|0|0|0	0.92	0.95	12.25	0.04
HHO1_veg	XP_001032911.2	TTHERM_00486990	3|4	7	3.5	2	0|0|0|0|2|0|0	0.92	0.95	12.25	0.04
HHO1_veg	XP_001012424.2	TTHERM_00804750	3|4	7	3.5	2	0|0|0|0|2|0|0	0.92	0.95	12.25	0.04
HHO1_veg	XP_001027732.1	TTHERM_01035530	3|4	7	3.5	2	0|0|0|0|0|2|0	0.92	0.95	12.25	0.04
HHO1_veg	XP_001025762.1	TTHERM_01220370	3|3	6	3	2	0|0|0|0|2|0|0	0.88	0.88	10.5	0.04
HHO1_veg	XP_001008397.1	TTHERM_00016170	21|10	31	15.5	2	0|0|0|0|10|0|6	0.88	0.97	6.78	0.05
HHO1_veg	XP_977148.1	TTHERM_00037470	10|19	29	14.5	2	0|3|0|0|8|6|0	0.87	0.97	5.97	0.05
HHO1_veg	XP_001020513.2	TTHERM_00218410	10|9	19	9.5	2	0|3|2|0|4|4|5	0.85	0.91	3.69	0.05
HHO1_veg	XP_001026042.1	TTHERM_01262830	9|8	17	8.5	2	0|0|0|0|6|0|4	0.85	0.87	5.95	0.05
HHO1_veg	XP_001021262.1	TTHERM_00777270	6|11	17	8.5	2	3|0|0|0|0|0|6	0.85	0.94	6.61	0.05
HHO1_veg	XP_001027198.1	TTHERM_00977590	5|6	11	5.5	2	0|0|0|0|5|0|0	0.87	0.89	7.7	0.05
HHO1_veg	XP_001027948.1	TTHERM_00497600	7|2	9	4.5	2	0|0|0|0|2|0|0	0.87	0.99	15.75	0.05
HHO1_veg	XP_001031557.1	TTHERM_00822340	4|4	8	4	2	0|0|0|0|3|0|0	0.88	0.88	9.33	0.05
HHO1_veg	XP_001029693.2	TTHERM_01345750	13|13	26	13	2	2|0|0|9|5|0|5	0.84	0.84	4.33	0.06
HHO1_veg	XP_001009428.1	TTHERM_00577380	5|6	11	5.5	2	0|0|0|0|6|0|0	0.84	0.86	6.42	0.06
HHO1_veg	XP_976698.1	TTHERM_00549500	6|4	10	5	2	0|0|0|0|5|0|0	0.84	0.89	7	0.06
HHO1_veg	XP_001014702.1	TTHERM_00047070	6|3	9	4.5	2	0|0|0|2|2|0|0	0.84	0.97	7.88	0.06
HHO1_veg	XP_001011307.1	TTHERM_00429830	4|2	6	3	2	0|0|0|0|2|0|0	0.84	0.95	10.5	0.06
HHO1_veg	XP_001014650.1	TTHERM_00046550	21|17	38	19	2	5|4|0|0|12|0|10	0.83	0.91	4.29	0.07
HHO1_veg	XP_001025217.1	TTHERM_00686150	13|10	23	11.5	2	0|3|0|0|8|0|6	0.82	0.88	4.74	0.07
HHO1_veg	XP_001032421.1	TTHERM_00637600	6|11	17	8.5	2	2|0|0|0|6|0|2	0.83	0.94	5.95	0.07
HHO1_veg	XP_001010506.1	TTHERM_00357080	8|7	15	7.5	2	0|3|3|0|3|4|0	0.82	0.87	4.04	0.07
HHO1_veg	XP_001024382.2	TTHERM_00532610	9|6	15	7.5	2	0|0|0|0|5|0|4	0.83	0.9	5.83	0.07
HHO1_veg	XP_001007749.2	TTHERM_00068120	4|5	9	4.5	2	0|0|3|0|0|0|2	0.82	0.87	6.3	0.07
HHO1_veg	XP_001027472.2	TTHERM_01001220	3|4	7	3.5	2	0|0|3|0|0|0|0	0.83	0.88	8.17	0.07
HHO1_veg	XP_001018948.1	TTHERM_00582070	38|30	68	34	2	7|10|0|0|20|0|19	0.81	0.93	4.25	0.08
HHO1_veg	XP_001021674.1	TTHERM_00151380	8|6	14	7	2	0|0|0|0|2|7|0	0.81	0.86	5.44	0.08
HHO1_veg	XP_001008640.1	TTHERM_00162870	3|2	5	2.5	2	0|0|0|0|2|0|0	0.81	0.88	8.75	0.08
HHO1_veg	XP_001011026.1	TTHERM_00140890	3|2	5	2.5	2	0|0|0|0|0|2|0	0.81	0.88	8.75	0.08
HHO1_veg	XP_001026113.1	TTHERM_00971930	3|2	5	2.5	2	0|0|0|0|2|0|0	0.81	0.88	8.75	0.08
HHO1_veg	XP_001015342.1	TTHERM_00641250	3|2	5	2.5	2	0|0|0|2|0|0|0	0.81	0.88	8.75	0.08
HHO1_veg	XP_001027329.2	TTHERM_00682930	3|2	5	2.5	2	0|0|2|0|0|0|0	0.81	0.88	8.75	0.08
HHO1_veg	XP_001010074.1	TTHERM_00633360	110|81	191	95.5	2	7|13|6|5|86|2|25	0.78	0.96	4.64	0.09
HHO1_veg	XP_001031976.1	TTHERM_00716190	14|12	26	13	2	0|3|0|0|13|0|5	0.8	0.84	4.33	0.09
HHO1_veg	XP_001023143.1	TTHERM_00492510	5|5	10	5	2	0|0|0|0|2|0|4	0.8	0.8	5.83	0.09
HHO1_veg	XP_001019725.1	TTHERM_00136440	4|5	9	4.5	2	0|0|6|0|0|0|0	0.78	0.81	5.25	0.09
HHO1_veg	NP_149376.1	TepyoMp13	3|4	7	3.5	2	0|0|0|0|4|0|0	0.78	0.83	6.12	0.09
HHO1_veg	XP_001007958.1	TTHERM_00540330	3|4	7	3.5	2	0|0|0|0|4|0|0	0.78	0.83	6.12	0.09
HHO1_veg	XP_001014369.1	TTHERM_00520920	3|3	6	3	2	0|0|0|0|3|0|0	0.79	0.79	7	0.09
HHO1_veg	XP_001022450.2	TTHERM_00989460	8|7	15	7.5	2	3|3|0|0|4|0|4	0.74	0.82	3.75	0.1
HHO1_veg	XP_001007530.1	TTHERM_00055990	5|8	13	6.5	2	0|0|0|0|3|6|0	0.76	0.86	5.06	0.1
HHO1_veg	XP_001026355.1	TTHERM_00670340	6|6	12	6	2	0|0|0|0|4|5|0	0.75	0.75	4.67	0.1
HHO1_veg	XP_001022599.2	TTHERM_00624730	5|6	11	5.5	2	3|0|0|0|0|0|5	0.75	0.79	4.81	0.1
HHO1_veg	XP_001031885.1	TTHERM_00721530	2|2	4	2	2	0|0|2|0|0|0|0	0.74	0.74	7	0.1
HHO1_veg	XP_001025280.1	TTHERM_00840040	2|2	4	2	2	0|0|0|2|0|0|0	0.74	0.74	7	0.1
HHO1_veg	XP_001023170.1	TTHERM_00492780	2|2	4	2	2	0|0|0|2|0|0|0	0.74	0.74	7	0.1
HHO1_veg	XP_001028157.1	TTHERM_01513260	2|2	4	2	2	0|0|0|2|0|0|0	0.74	0.74	7	0.1
HHO1_veg	XP_001032891.1	TTHERM_00486790	6|4	10	5	2	0|0|0|0|3|4|0	0.73	0.83	5	0.11
HHO1_veg	XP_001021508.2	TTHERM_00148730	3|2	5	2.5	2	0|0|0|0|3|0|0	0.71	0.79	5.83	0.11
HHO1_veg	XP_001022027.2	TTHERM_00564280	20|18	38	19	2	6|8|0|0|14|0|8	0.7	0.78	3.69	0.12
HHO1_veg	XP_001032117.1	TTHERM_00691520	12|17	29	14.5	2	3|4|5|3|7|7|3	0.69	1	3.17	0.12
HHO1_veg	XP_001025576.1	TTHERM_00695650	10|16	26	13	2	0|0|0|0|5|14|3	0.69	0.87	4.14	0.12
HHO1_veg	XP_001023464.1	TTHERM_00535550	7|5	12	6	2	2|0|0|0|5|0|3	0.69	0.8	4.2	0.12
HHO1_veg	XP_001010933.2	TTHERM_00705040	3|3	6	3	2	0|0|0|2|0|0|2	0.7	0.7	5.25	0.12
HHO1_veg	XP_001027383.1	TTHERM_01403810	3|3	6	3	2	0|0|2|2|0|0|0	0.7	0.7	5.25	0.12
HHO1_veg	XP_001027904.1	TTHERM_00497150	3|3	6	3	2	0|0|0|0|2|0|2	0.7	0.7	5.25	0.12
HHO1_veg	XP_001026315.2	TTHERM_00853090	13|16	29	14.5	2	2|4|0|4|10|0|8	0.68	0.84	3.62	0.13
HHO1_veg	XP_001027526.3	TTHERM_01055600	4|3	7	3.5	2	2|0|0|0|0|0|3	0.69	0.76	4.9	0.13
HHO1_veg	XP_001015481.2	TTHERM_00379000	13|21	34	17	2	3|3|0|7|6|7|8	0.63	1	3.5	0.14
HHO1_veg	XP_001012295.2	TTHERM_00105450	6|4	10	5	2	3|0|0|0|3|3|0	0.63	0.79	3.89	0.14
HHO1_veg	XP_001022648.1	TTHERM_00727630	4|3	7	3.5	2	0|0|0|0|3|3|0	0.62	0.69	4.08	0.14
HHO1_veg	XP_001015139.1	TTHERM_01028770	3|3	6	3	2	0|0|0|0|0|0|6	0.64	0.64	3.5	0.14
HHO1_veg	XP_001024786.2	TTHERM_00237560	13|20	33	16.5	2	2|5|0|5|6|13|0	0.61	0.9	3.73	0.15
HHO1_veg	XP_001012463.1	TTHERM_01034460	14|13	27	13.5	2	3|4|0|4|11|0|6	0.6	0.67	3.38	0.15
HHO1_veg	XP_001025722.1	TTHERM_00929590	7|4	11	5.5	2	2|0|0|0|4|0|4	0.6	0.81	3.85	0.15
HHO1_veg	XP_001015686.1	TTHERM_00077450	3|5	8	4	2	0|0|3|0|2|0|2	0.61	0.8	4	0.15
HHO1_veg	XP_001032536.3	TTHERM_00600650	3|3	6	3	2	0|2|0|0|3|0|0	0.61	0.61	4.2	0.15
HHO1_veg	XP_001014643.1	TTHERM_00046480	8|11	19	9.5	2	3|3|0|6|0|2|6	0.59	0.84	3.32	0.16
HHO1_veg	XP_001011330.1	TTHERM_00430060	3|2	5	2.5	2	0|0|0|0|2|0|2	0.58	0.7	4.38	0.16
HHO1_veg	XP_001030216.1	TTHERM_01108550	2|3	5	2.5	2	0|0|0|0|2|0|2	0.58	0.7	4.38	0.16
HHO1_veg	XP_001032401.3	TTHERM_00637400	26|30	56	28	2	9|11|0|3|18|0|15	0.56	0.75	3.5	0.17
HHO1_veg	XP_001010203.1	TTHERM_00561490	28|24	52	26	2	7|8|0|0|21|0|15	0.57	0.74	3.57	0.17
HHO1_veg	XP_001031151.1	TTHERM_00925340	12|7	19	9.5	2	2|3|4|3|0|5|4	0.57	0.99	3.17	0.17
HHO1_veg	NP_149378.1	TepyoMp15	7|10	17	8.5	2	3|0|0|0|9|0|5	0.58	0.76	3.5	0.17
HHO1_veg	XP_001017144.1	TTHERM_00193910	5|9	14	7	2	0|4|2|3|4|0|2	0.56	0.95	3.27	0.17
HHO1_veg	XP_001032399.2	TTHERM_00637380	4|3	7	3.5	2	3|0|0|0|0|0|4	0.55	0.64	3.5	0.17
HHO1_veg	XP_001017128.2	TTHERM_00193750	3|4	7	3.5	2	3|0|4|0|0|0|0	0.55	0.64	3.5	0.17
HHO1_veg	XP_001023103.1	TTHERM_00353460	2|6	8	4	2	0|4|0|0|0|0|3	0.53	0.83	4	0.18
HHO1_veg	XP_001017531.1	TTHERM_00335630	3|3	6	3	2	0|4|2|0|0|0|0	0.55	0.55	3.5	0.18
HHO1_veg	XP_001032961.1	TTHERM_00470710	3|3	6	3	2	0|0|4|2|0|0|0	0.55	0.55	3.5	0.18
HHO1_veg	XP_001017119.1	TTHERM_00193660	5|8	13	6.5	2	0|4|3|0|3|4|0	0.53	0.82	3.25	0.19
HHO1_veg	NP_149385.1	TepyoMp22	3|2	5	2.5	2	0|0|0|0|6|0|0	0.53	0.64	2.92	0.19
HHO1_veg	NP_149408.1	TepyoMp45	2|2	4	2	2	0|0|0|0|5|0|0	0.51	0.51	2.8	0.19
HHO1_veg	XP_001026177.1	TTHERM_00790790	48|0	48	24	2	0|0|0|0|0|0|0	0.5	1	240	0.2
HHO1_veg	XP_001023996.2	TTHERM_00475140	5|10	15	7.5	2	2|2|3|4|3|2|2	0.5	0.96	2.92	0.2
HHO1_veg	XP_001022340.1	TTHERM_00557760	2|3	5	2.5	2	2|3|0|0|0|0|0	0.5	0.61	3.5	0.2
HHO1_veg	XP_001019503.2	TTHERM_00627180	2|3	5	2.5	2	0|3|0|0|2|0|0	0.5	0.61	3.5	0.2
HHO1_veg	XP_001015192.1	TTHERM_00506900	6|0	6	3	2	0|0|0|0|0|0|0	0.5	1	30	0.21
HHO1_veg	XP_001022394.1	TTHERM_00558310	0|6	6	3	2	0|0|0|0|0|0|0	0.5	1	30	0.21
HHO1_veg	XP_001017311.1	#N/A	5|0	5	2.5	2	0|0|0|0|0|0|0	0.5	1	25	0.21
HHO1_veg	XP_001019528.1	TTHERM_00628420	5|0	5	2.5	2	0|0|0|0|0|0|0	0.5	1	25	0.21
HHO1_veg	XP_001029782.1	TTHERM_01308050	0|5	5	2.5	2	0|0|0|0|0|0|0	0.5	1	25	0.21
HHO1_veg	XP_001022393.1	TTHERM_00558300	0|5	5	2.5	2	0|0|0|0|0|0|0	0.5	1	25	0.21
HHO1_veg	XP_001017441.1	TTHERM_00481300	0|5	5	2.5	2	0|0|0|0|0|0|0	0.5	1	25	0.21
HHO1_veg	XP_001031526.1	TTHERM_00821980	0|5	5	2.5	2	0|0|0|0|0|0|0	0.5	1	25	0.21
HHO1_veg	XP_001019897.2	TTHERM_00588900	4|0	4	2	2	0|0|0|0|0|0|0	0.5	1	20	0.23
HHO1_veg	XP_001021454.1	TTHERM_00318720	0|4	4	2	2	0|0|0|0|0|0|0	0.5	1	20	0.23
HHO1_veg	XP_001022605.2	TTHERM_00624780	0|4	4	2	2	0|0|0|0|0|0|0	0.5	1	20	0.23
HHO1_veg	XP_001014443.1	TTHERM_00522650	0|4	4	2	2	0|0|0|0|0|0|0	0.5	1	20	0.23
HHO1_veg	XP_001008518.1	TTHERM_00024320	0|4	4	2	2	0|0|0|0|0|0|0	0.5	1	20	0.23
HHO1_veg	XP_001011035.2	TTHERM_00140980	17|14	31	15.5	2	6|6|3|0|9|3|9	0.5	0.77	3.01	0.25
HHO1_veg	XP_001013773.1	TTHERM_00425950	3|0	3	1.5	2	0|0|0|0|0|0|0	0.5	0.99	15	0.25
HHO1_veg	XP_001008066.1	TTHERM_00004830	3|0	3	1.5	2	0|0|0|0|0|0|0	0.5	0.99	15	0.25
HHO1_veg	XP_001014584.1	#N/A	3|0	3	1.5	2	0|0|0|0|0|0|0	0.5	0.99	15	0.25
HHO1_veg	XP_001016309.1	TTHERM_00128280	3|0	3	1.5	2	0|0|0|0|0|0|0	0.5	0.99	15	0.25
HHO1_veg	XP_001025652.1	TTHERM_00697450	3|0	3	1.5	2	0|0|0|0|0|0|0	0.5	0.99	15	0.25
HHO1_veg	XP_001033323.1	TTHERM_00420680	3|0	3	1.5	2	0|0|0|0|0|0|0	0.5	0.99	15	0.25
HHO1_veg	XP_976799.2	TTHERM_00700870	3|0	3	1.5	2	0|0|0|0|0|0|0	0.5	0.99	15	0.25
HHO1_veg	XP_001022371.1	TTHERM_00558070	3|0	3	1.5	2	0|0|0|0|0|0|0	0.5	0.99	15	0.25
HHO1_veg	XP_001024104.1	TTHERM_00659030	3|0	3	1.5	2	0|0|0|0|0|0|0	0.5	0.99	15	0.25
HHO1_veg	XP_001032630.1	TTHERM_00585250	3|0	3	1.5	2	0|0|0|0|0|0|0	0.5	0.99	15	0.25
HHO1_veg	XP_001014892.2	#N/A	3|0	3	1.5	2	0|0|0|0|0|0|0	0.5	0.99	15	0.25
HHO1_veg	XP_001012718.1	TTHERM_00086700	0|3	3	1.5	2	0|0|0|0|0|0|0	0.5	0.99	15	0.25
HHO1_veg	XP_001016574.1	TTHERM_00188980	0|3	3	1.5	2	0|0|0|0|0|0|0	0.5	0.99	15	0.25
HHO1_veg	XP_001022276.1	TTHERM_00502220	0|3	3	1.5	2	0|0|0|0|0|0|0	0.5	0.99	15	0.25
HHO1_veg	XP_001010313.1	TTHERM_01004930	0|3	3	1.5	2	0|0|0|0|0|0|0	0.5	0.99	15	0.25
HHO1_veg	XP_001015450.1	TTHERM_00378690	0|3	3	1.5	2	0|0|0|0|0|0|0	0.5	0.99	15	0.25
HHO1_veg	XP_001009661.1	TTHERM_00155330	0|3	3	1.5	2	0|0|0|0|0|0|0	0.5	0.99	15	0.25
HHO1_veg	XP_001009259.1	#N/A	0|3	3	1.5	2	0|0|0|0|0|0|0	0.5	0.99	15	0.25
HHO1_veg	XP_001031643.2	TTHERM_00760270	0|3	3	1.5	2	0|0|0|0|0|0|0	0.5	0.99	15	0.25
HHO1_veg	XP_001024898.1	TTHERM_00241740	0|3	3	1.5	2	0|0|0|0|0|0|0	0.5	0.99	15	0.25
HHO1_veg	XP_001033206.1	TTHERM_00442930	0|3	3	1.5	2	0|0|0|0|0|0|0	0.5	0.99	15	0.25
HHO1_veg	XP_001031621.1	TTHERM_00773680	0|3	3	1.5	2	0|0|0|0|0|0|0	0.5	0.99	15	0.25
HHO1_veg	XP_001026959.1	TTHERM_00688570	0|3	3	1.5	2	0|0|0|0|0|0|0	0.5	0.99	15	0.25
HHO1_veg	XP_001009807.2	TTHERM_00160770	0|3	3	1.5	2	0|0|0|0|0|0|0	0.5	0.99	15	0.25
HHO1_veg	XP_001007506.1	TTHERM_00053770	0|3	3	1.5	2	0|0|0|0|0|0|0	0.5	0.99	15	0.25
HHO1_veg	XP_001012669.1	TTHERM_00085220	0|3	3	1.5	2	0|0|0|0|0|0|0	0.5	0.99	15	0.25
HHO1_veg	XP_001026381.2	TTHERM_00670600	0|3	3	1.5	2	0|0|0|0|0|0|0	0.5	0.99	15	0.25
HHO1_veg	XP_001014406.1	TTHERM_00522280	0|3	3	1.5	2	0|0|0|0|0|0|0	0.5	0.99	15	0.25
HHO1_veg	XP_001031911.3	TTHERM_00721790	0|3	3	1.5	2	0|0|0|0|0|0|0	0.5	0.99	15	0.25
HHO1_veg	XP_001020232.1	#N/A	0|3	3	1.5	2	0|0|0|0|0|0|0	0.5	0.99	15	0.25
HHO1_veg	XP_001016594.3	TTHERM_00189180	36|20	56	28	2	4|4|2|2|26|5|9	0.49	0.93	3.77	0.29
HHO1_veg	XP_001027468.1	TTHERM_01000190	7|7	14	7	2	2|5|2|3|0|2|4	0.5	0.5	2.72	0.29
HHO1_veg	XP_001019705.1	TTHERM_00136240	11|15	26	13	2	4|6|0|0|10|0|8	0.49	0.74	3.25	0.3
HHO1_veg	XP_001023644.1	TTHERM_00732460	3|5	8	4	2	0|0|0|2|3|2|2	0.49	0.76	3.11	0.3
HHO1_veg	XP_001022334.1	#N/A	2|0	2	1	2	0|0|0|0|0|0|0	0.48	0.95	10	0.31
HHO1_veg	XP_001023064.1	#N/A	2|0	2	1	2	0|0|0|0|0|0|0	0.48	0.95	10	0.31
HHO1_veg	XP_001014080.1	TTHERM_00402070	2|0	2	1	2	0|0|0|0|0|0|0	0.48	0.95	10	0.31
HHO1_veg	XP_001029698.2	TTHERM_01345800	2|0	2	1	2	0|0|0|0|0|0|0	0.48	0.95	10	0.31
HHO1_veg	XP_001012255.1	#N/A	2|0	2	1	2	0|0|0|0|0|0|0	0.48	0.95	10	0.31
HHO1_veg	XP_001029695.1	TTHERM_01345770	2|0	2	1	2	0|0|0|0|0|0|0	0.48	0.95	10	0.31
HHO1_veg	XP_001470616.1	TTHERM_00649109	2|0	2	1	2	0|0|0|0|0|0|0	0.48	0.95	10	0.31
HHO1_veg	XP_001031787.1	TTHERM_00723090	2|0	2	1	2	0|0|0|0|0|0|0	0.48	0.95	10	0.31
HHO1_veg	XP_001026193.2	TTHERM_00790950	2|0	2	1	2	0|0|0|0|0|0|0	0.48	0.95	10	0.31
HHO1_veg	XP_001016606.1	TTHERM_00189300	2|0	2	1	2	0|0|0|0|0|0|0	0.48	0.95	10	0.31
HHO1_veg	XP_001014857.1	TTHERM_00050610	2|0	2	1	2	0|0|0|0|0|0|0	0.48	0.95	10	0.31
HHO1_veg	XP_001010646.1	TTHERM_00112510	2|0	2	1	2	0|0|0|0|0|0|0	0.48	0.95	10	0.31
HHO1_veg	XP_001019309.1	TTHERM_00387060	2|0	2	1	2	0|0|0|0|0|0|0	0.48	0.95	10	0.31
HHO1_veg	XP_001030021.1	TTHERM_01179890	2|0	2	1	2	0|0|0|0|0|0|0	0.48	0.95	10	0.31
HHO1_veg	XP_001025967.2	TTHERM_01104920	2|0	2	1	2	0|0|0|0|0|0|0	0.48	0.95	10	0.31
HHO1_veg	XP_001012569.2	TTHERM_00082240	2|0	2	1	2	0|0|0|0|0|0|0	0.48	0.95	10	0.31
HHO1_veg	XP_001014445.1	#N/A	2|0	2	1	2	0|0|0|0|0|0|0	0.48	0.95	10	0.31
HHO1_veg	XP_001027777.1	TTHERM_00678010	2|0	2	1	2	0|0|0|0|0|0|0	0.48	0.95	10	0.31
HHO1_veg	XP_001017403.1	TTHERM_00476960	2|0	2	1	2	0|0|0|0|0|0|0	0.48	0.95	10	0.31
HHO1_veg	XP_001020382.3	#N/A	2|0	2	1	2	0|0|0|0|0|0|0	0.48	0.95	10	0.31
HHO1_veg	XP_001009611.1	TTHERM_00373830	2|0	2	1	2	0|0|0|0|0|0|0	0.48	0.95	10	0.31
HHO1_veg	XP_001033106.1	TTHERM_00441930	2|0	2	1	2	0|0|0|0|0|0|0	0.48	0.95	10	0.31
HHO1_veg	XP_001012302.1	#N/A	2|0	2	1	2	0|0|0|0|0|0|0	0.48	0.95	10	0.31
HHO1_veg	XP_001033039.2	TTHERM_00471530	2|0	2	1	2	0|0|0|0|0|0|0	0.48	0.95	10	0.31
HHO1_veg	XP_001023322.1	TTHERM_00444590	2|0	2	1	2	0|0|0|0|0|0|0	0.48	0.95	10	0.31
HHO1_veg	XP_001020084.1	TTHERM_00660210	2|0	2	1	2	0|0|0|0|0|0|0	0.48	0.95	10	0.31
HHO1_veg	XP_001471372.1	TTHERM_00194499	0|2	2	1	2	0|0|0|0|0|0|0	0.48	0.95	10	0.31
HHO1_veg	XP_001030129.1	TTHERM_01141570	0|2	2	1	2	0|0|0|0|0|0|0	0.48	0.95	10	0.31
HHO1_veg	XP_001018655.1	TTHERM_00289380	0|2	2	1	2	0|0|0|0|0|0|0	0.48	0.95	10	0.31
HHO1_veg	XP_001008794.2	TTHERM_00185230	0|2	2	1	2	0|0|0|0|0|0|0	0.48	0.95	10	0.31
HHO1_veg	XP_001019557.2	TTHERM_00628710	0|2	2	1	2	0|0|0|0|0|0|0	0.48	0.95	10	0.31
HHO1_veg	XP_001007104.2	TTHERM_00205170	0|2	2	1	2	0|0|0|0|0|0|0	0.48	0.95	10	0.31
HHO1_veg	XP_001030610.1	#N/A	0|2	2	1	2	0|0|0|0|0|0|0	0.48	0.95	10	0.31
HHO1_veg	XP_001024702.1	TTHERM_00616320	0|2	2	1	2	0|0|0|0|0|0|0	0.48	0.95	10	0.31
HHO1_veg	XP_001017502.3	TTHERM_00334340	0|2	2	1	2	0|0|0|0|0|0|0	0.48	0.95	10	0.31
HHO1_veg	XP_001024023.1	TTHERM_00657230	0|2	2	1	2	0|0|0|0|0|0|0	0.48	0.95	10	0.31
HHO1_veg	XP_001026936.1	TTHERM_00688340	0|2	2	1	2	0|0|0|0|0|0|0	0.48	0.95	10	0.31
HHO1_veg	XP_001010768.2	TTHERM_00118710	0|2	2	1	2	0|0|0|0|0|0|0	0.48	0.95	10	0.31
HHO1_veg	XP_001021923.1	TTHERM_00857810	0|2	2	1	2	0|0|0|0|0|0|0	0.48	0.95	10	0.31
HHO1_veg	XP_001027342.1	#N/A	0|2	2	1	2	0|0|0|0|0|0|0	0.48	0.95	10	0.31
HHO1_veg	XP_001021644.1	TTHERM_00151080	0|2	2	1	2	0|0|0|0|0|0|0	0.48	0.95	10	0.31
HHO1_veg	XP_001008093.2	TTHERM_00006120	0|2	2	1	2	0|0|0|0|0|0|0	0.48	0.95	10	0.31
HHO1_veg	XP_001014581.2	TTHERM_00043880	0|2	2	1	2	0|0|0|0|0|0|0	0.48	0.95	10	0.31
HHO1_veg	XP_001008334.1	TTHERM_00013550	0|2	2	1	2	0|0|0|0|0|0|0	0.48	0.95	10	0.31
HHO1_veg	XP_001013069.3	TTHERM_00293370	0|2	2	1	2	0|0|0|0|0|0|0	0.48	0.95	10	0.31
HHO1_veg	XP_001024179.2	#N/A	0|2	2	1	2	0|0|0|0|0|0|0	0.48	0.95	10	0.31
HHO1_veg	XP_001015462.1	#N/A	0|2	2	1	2	0|0|0|0|0|0|0	0.48	0.95	10	0.31
HHO1_veg	XP_001025530.2	TTHERM_01049350	0|2	2	1	2	0|0|0|0|0|0|0	0.48	0.95	10	0.31
HHO1_veg	XP_001020643.1	TTHERM_00220710	0|2	2	1	2	0|0|0|0|0|0|0	0.48	0.95	10	0.31
HHO1_veg	XP_001014758.2	TTHERM_00047630	0|2	2	1	2	0|0|0|0|0|0|0	0.48	0.95	10	0.31
HHO1_veg	XP_001011029.1	TTHERM_00140920	0|2	2	1	2	0|0|0|0|0|0|0	0.48	0.95	10	0.31
HHO1_veg	XP_001025266.1	TTHERM_00837920	0|2	2	1	2	0|0|0|0|0|0|0	0.48	0.95	10	0.31
HHO1_veg	XP_001013894.1	#N/A	0|2	2	1	2	0|0|0|0|0|0|0	0.48	0.95	10	0.31
HHO1_veg	XP_001031677.1	#N/A	0|2	2	1	2	0|0|0|0|0|0|0	0.48	0.95	10	0.31
HHO1_veg	XP_001022598.3	TTHERM_00624720	5|18	23	11.5	2	8|0|0|0|4|0|9	0.47	0.93	3.83	0.36
HHO1_veg	XP_001021342.1	TTHERM_00316500	0|23	23	11.5	2	8|9|0|0|0|0|9	0.48	0.95	3.1	0.36
HHO1_veg	XP_001030905.1	TTHERM_00998940	0|4	4	2	2	2|0|0|0|0|0|0	0.47	0.95	7	0.36
HHO1_veg	XP_001007105.2	TTHERM_00205180	0|4	4	2	2	0|0|0|0|2|0|0	0.47	0.95	7	0.36
HHO1_veg	XP_001028123.3	TTHERM_00527180	6|9	15	7.5	2	6|2|0|2|0|0|7	0.45	0.68	3.09	0.37
HHO1_veg	XP_001014672.2	TTHERM_00046770	5|5	10	5	2	6|0|0|0|6|0|0	0.46	0.46	2.92	0.37
HHO1_veg	XP_001027673.2	TTHERM_00571670	0|6	6	3	2	0|2|3|0|0|0|0	0.46	0.93	4.2	0.37
HHO1_veg	XP_001023386.1	TTHERM_00446240	0|5	5	2.5	2	0|0|0|0|0|2|2	0.47	0.94	4.38	0.37
HHO1_veg	XP_001015249.1	TTHERM_00516380	0|5	5	2.5	2	3|0|0|0|0|0|0	0.46	0.93	5.83	0.37
HHO1_veg	XP_001032362.1	TTHERM_00637010	0|5	5	2.5	2	0|0|0|0|4|0|0	0.44	0.89	4.38	0.37
HHO1_veg	XP_001024405.1	TTHERM_00532840	2|2	4	2	2	0|0|2|0|2|0|0	0.47	0.47	3.5	0.37
HHO1_veg	XP_001023885.3	TTHERM_00473020	0|4	4	2	2	0|0|0|0|0|0|3	0.44	0.88	4.67	0.38
HHO1_veg	XP_001025790.2	TTHERM_01709380	0|4	4	2	2	0|0|0|0|3|0|0	0.44	0.88	4.67	0.38
HHO1_veg	XP_001026209.1	TTHERM_00780530	3|0	3	1.5	2	0|0|0|0|0|0|2	0.44	0.88	5.25	0.38
HHO1_veg	XP_001018953.1	TTHERM_00582140	3|0	3	1.5	2	0|0|0|0|2|0|0	0.44	0.88	5.25	0.38
HHO1_veg	XP_001019646.1	TTHERM_00133670	3|0	3	1.5	2	0|0|0|0|2|0|0	0.44	0.88	5.25	0.38
HHO1_veg	XP_001030087.2	TTHERM_01151550	3|0	3	1.5	2	0|0|0|0|2|0|0	0.44	0.88	5.25	0.38
HHO1_veg	NP_149371.1	TepyoMp08	3|0	3	1.5	2	0|0|0|0|2|0|0	0.44	0.88	5.25	0.38
HHO1_veg	XP_001023391.2	TTHERM_00446280	3|0	3	1.5	2	0|0|0|0|0|2|0	0.44	0.88	5.25	0.38
HHO1_veg	XP_001015159.1	TTHERM_01029960	0|3	3	1.5	2	0|0|2|0|0|0|0	0.44	0.88	5.25	0.38
HHO1_veg	XP_001014947.1	TTHERM_00052510	31|32	63	31.5	2	10|12|3|5|20|3|15	0.43	0.49	3.24	0.39
HHO1_veg	XP_001019674.1	TTHERM_00134940	26|14	40	20	2	13|6|3|2|11|3|12	0.44	0.87	2.8	0.39
HHO1_veg	XP_001471263.1	TTHERM_00106969	17|18	35	17.5	2	7|6|0|0|16|2|7	0.44	0.5	3.22	0.39
HHO1_veg	XP_001021260.3	TTHERM_00777250	14|20	34	17	2	11|0|0|2|4|0|20	0.42	0.72	3.22	0.39
HHO1_veg	XP_001015607.1	TTHERM_00075670	20|9	29	14.5	2	5|5|2|3|13|0|9	0.41	0.83	2.74	0.39
HHO1_veg	XP_001020689.2	TTHERM_00221170	8|5	13	6.5	2	4|4|0|2|3|0|4	0.41	0.74	2.68	0.39
HHO1_veg	XP_001021715.2	TTHERM_00151820	7|0	7	3.5	2	0|0|0|0|7|0|0	0.44	0.87	3.5	0.39
HHO1_veg	XP_001033066.1	TTHERM_00471820	5|2	7	3.5	2	0|3|0|0|2|0|3	0.43	0.73	3.06	0.39
HHO1_veg	XP_001018390.3	TTHERM_00343440	2|3	5	2.5	2	3|0|0|0|0|0|3	0.42	0.54	2.92	0.39
HHO1_veg	XP_001022853.1	TTHERM_00578520	0|4	4	2	2	0|0|0|0|0|4|0	0.41	0.83	3.5	0.39
HHO1_veg	XP_001021321.2	TTHERM_00316290	0|4	4	2	2	2|2|0|0|0|0|0	0.43	0.86	3.5	0.39
HHO1_veg	XP_001009826.1	TTHERM_00160960	27|34	61	30.5	2	6|8|3|5|26|3|13	0.41	0.72	3.34	0.4
HHO1_veg	XP_001031807.1	TTHERM_00723290	6|3	9	4.5	2	4|0|0|0|5|0|2	0.4	0.66	2.86	0.4
HHO1_veg	XP_001009393.1	TTHERM_00577030	6|3	9	4.5	2	0|0|0|4|5|0|2	0.4	0.66	2.86	0.4
HHO1_veg	XP_001011682.1	TTHERM_00594220	5|2	7	3.5	2	0|0|0|0|3|0|6	0.4	0.67	2.72	0.4
HHO1_veg	XP_001013253.1	TTHERM_00297200	3|0	3	1.5	2	0|3|0|0|0|0|0	0.39	0.79	3.5	0.4
HHO1_veg	XP_001008392.2	TTHERM_00016120	3|0	3	1.5	2	0|0|0|0|3|0|0	0.39	0.79	3.5	0.4
HHO1_veg	XP_001020961.1	TTHERM_00794420	3|0	3	1.5	2	0|3|0|0|0|0|0	0.39	0.79	3.5	0.4
HHO1_veg	NP_149386.1	TepyoMp23	0|3	3	1.5	2	0|0|0|0|3|0|0	0.39	0.79	3.5	0.4
HHO1_veg	XP_001015830.1	TTHERM_00079900	0|3	3	1.5	2	0|0|0|0|0|3|0	0.39	0.79	3.5	0.4
HHO1_veg	XP_001012052.2	TTHERM_00985010	0|3	3	1.5	2	0|0|3|0|0|0|0	0.39	0.79	3.5	0.4
HHO1_veg	XP_001021561.2	TTHERM_00149260	0|3	3	1.5	2	0|0|3|0|0|0|0	0.39	0.79	3.5	0.4
HHO1_veg	XP_001010336.1	TTHERM_01005160	0|3	3	1.5	2	0|0|3|0|0|0|0	0.39	0.79	3.5	0.4
HHO1_veg	XP_001020377.2	TTHERM_00797930	23|18	41	20.5	2	4|10|0|3|15|0|13	0.39	0.66	3.19	0.41
HHO1_veg	XP_001029557.1	TTHERM_01435670	7|10	17	8.5	2	0|0|0|0|11|10|0	0.38	0.59	2.83	0.41
HHO1_veg	XP_001022125.1	TTHERM_00785870	6|8	14	7	2	3|3|0|0|6|0|5	0.39	0.57	2.88	0.41
HHO1_veg	XP_976916.1	TTHERM_00030190	2|9	11	5.5	2	2|6|0|0|4|0|4	0.38	0.77	2.41	0.41
HHO1_veg	XP_001023873.1	TTHERM_00248430	4|4	8	4	2	3|0|0|0|3|0|4	0.38	0.38	2.8	0.41
HHO1_veg	XP_001025200.1	TTHERM_00685980	2|4	6	3	2	5|0|0|0|0|0|3	0.38	0.58	2.62	0.41
HHO1_veg	XP_001021485.2	TTHERM_00147510	0|5	5	2.5	2	0|5|0|0|0|0|2	0.37	0.75	2.5	0.41
HHO1_veg	XP_001018238.1	TTHERM_00283820	4|0	4	2	2	0|0|0|2|3|0|0	0.38	0.76	2.8	0.41
HHO1_veg	XP_001022288.2	TTHERM_00502340	4|0	4	2	2	0|0|0|2|0|0|3	0.38	0.76	2.8	0.41
HHO1_veg	XP_001030180.1	TTHERM_01124000	2|0	2	1	2	0|2|0|0|0|0|0	0.37	0.74	3.5	0.42
HHO1_veg	XP_001025248.1	TTHERM_00836750	2|0	2	1	2	0|0|0|2|0|0|0	0.37	0.74	3.5	0.42
HHO1_veg	XP_001021464.3	TTHERM_00318820	2|0	2	1	2	0|0|0|2|0|0|0	0.37	0.74	3.5	0.42
HHO1_veg	XP_001021404.1	TTHERM_00317230	2|0	2	1	2	0|0|0|0|0|0|2	0.37	0.74	3.5	0.42
HHO1_veg	XP_001033123.1	TTHERM_00442100	2|0	2	1	2	0|0|0|2|0|0|0	0.37	0.74	3.5	0.42
HHO1_veg	XP_001020021.1	TTHERM_00666520	2|0	2	1	2	0|0|0|0|2|0|0	0.37	0.74	3.5	0.42
HHO1_veg	XP_001471426.1	TTHERM_00628709	2|0	2	1	2	0|0|0|0|0|0|2	0.37	0.74	3.5	0.42
HHO1_veg	XP_001016981.1	TTHERM_00758980	2|0	2	1	2	0|2|0|0|0|0|0	0.37	0.74	3.5	0.42
HHO1_veg	XP_001016290.1	TTHERM_00127100	2|0	2	1	2	0|0|2|0|0|0|0	0.37	0.74	3.5	0.42
HHO1_veg	XP_001020026.2	TTHERM_00666570	2|0	2	1	2	0|0|0|2|0|0|0	0.37	0.74	3.5	0.42
HHO1_veg	XP_001033060.1	TTHERM_00471760	2|0	2	1	2	0|0|0|0|0|0|2	0.37	0.74	3.5	0.42
HHO1_veg	XP_001023406.1	TTHERM_00446430	2|0	2	1	2	0|2|0|0|0|0|0	0.37	0.74	3.5	0.42
HHO1_veg	NP_149368.1	TepyoMp05	2|0	2	1	2	0|0|0|0|2|0|0	0.37	0.74	3.5	0.42
HHO1_veg	XP_001031110.3	TTHERM_00927010	0|2	2	1	2	0|0|2|0|0|0|0	0.37	0.74	3.5	0.42
HHO1_veg	XP_001026387.1	TTHERM_00670660	0|2	2	1	2	0|0|0|0|2|0|0	0.37	0.74	3.5	0.42
HHO1_veg	XP_001014718.2	TTHERM_00047230	0|2	2	1	2	0|0|0|0|0|0|2	0.37	0.74	3.5	0.42
HHO1_veg	XP_001023894.1	TTHERM_00473110	0|2	2	1	2	0|0|2|0|0|0|0	0.37	0.74	3.5	0.42
HHO1_veg	XP_001014308.1	TTHERM_00227770	0|2	2	1	2	0|0|0|0|2|0|0	0.37	0.74	3.5	0.42
HHO1_veg	XP_001013802.2	TTHERM_00426240	0|2	2	1	2	0|2|0|0|0|0|0	0.37	0.74	3.5	0.42
HHO1_veg	XP_001020138.1	TTHERM_00661740	0|2	2	1	2	0|0|0|2|0|0|0	0.37	0.74	3.5	0.42
HHO1_veg	XP_001031397.1	TTHERM_00825290	0|2	2	1	2	0|0|2|0|0|0|0	0.37	0.74	3.5	0.42
HHO1_veg	XP_001031934.1	TTHERM_00715750	0|2	2	1	2	0|0|0|0|0|2|0	0.37	0.74	3.5	0.42
HHO1_veg	XP_001012224.2	TTHERM_00102740	0|2	2	1	2	0|0|0|0|2|0|0	0.37	0.74	3.5	0.42
HHO1_veg	XP_001011184.2	TTHERM_00145440	10|11	21	10.5	2	0|2|12|3|0|8|0	0.36	0.43	2.94	0.43
HHO1_veg	XP_001022248.1	TTHERM_00500890	2|7	9	4.5	2	0|5|2|2|3|2|0	0.36	0.73	2.25	0.43
HHO1_veg	XP_001026361.3	TTHERM_00670400	0|3	3	1.5	2	0|0|0|0|4|0|0	0.37	0.73	2.62	0.43
HHO1_veg	XP_001027802.1	TTHERM_00678260	3|9	12	6	2	5|8|4|0|0|0|0	0.34	0.68	2.47	0.44
HHO1_veg	XP_001010870.1	TTHERM_00123750	3|8	11	5.5	2	4|3|0|4|4|3|0	0.34	0.68	2.14	0.44
HHO1_veg	XP_001019192.1	TTHERM_00997520	5|5	10	5	2	0|0|2|2|2|7|0	0.34	0.34	2.69	0.44
HHO1_veg	XP_001020631.2	TTHERM_00220590	4|5	9	4.5	2	5|2|0|0|0|0|5	0.33	0.43	2.62	0.44
HHO1_veg	XP_001021293.1	TTHERM_00316010	0|5	5	2.5	2	0|0|2|0|3|4|0	0.33	0.66	1.94	0.44
HHO1_veg	XP_001020647.1	TTHERM_00220750	3|0	3	1.5	2	0|0|2|0|0|0|2	0.35	0.7	2.62	0.44
HHO1_veg	XP_001027416.1	TTHERM_00647070	3|0	3	1.5	2	0|0|0|0|5|0|0	0.34	0.68	2.1	0.44
HHO1_veg	XP_001025305.1	TTHERM_01299660	0|3	3	1.5	2	2|0|0|0|0|0|2	0.35	0.7	2.62	0.44
HHO1_veg	XP_001031246.1	TTHERM_00896070	12|6	18	9	2	0|5|0|4|9|3|4	0.33	0.64	2.52	0.45
HHO1_veg	XP_001026138.1	TTHERM_01145010	8|8	16	8	2	2|2|0|5|0|9|2	0.32	0.32	2.8	0.45
HHO1_veg	XP_001032634.2	TTHERM_00585290	5|4	9	4.5	2	3|0|0|0|5|0|4	0.32	0.42	2.62	0.45
HHO1_veg	XP_001022398.3	TTHERM_00558350	2|4	6	3	2	5|0|0|0|0|0|4	0.31	0.51	2.33	0.45
HHO1_veg	XP_001012223.1	TTHERM_00102730	4|0	4	2	2	0|0|0|5|0|2|0	0.33	0.65	2	0.45
HHO1_veg	XP_001014620.1	TTHERM_00046250	2|2	4	2	2	2|0|0|0|0|0|4	0.33	0.33	2.33	0.45
HHO1_veg	XP_976668.1	TTHERM_00548120	0|4	4	2	2	0|0|0|0|3|4|0	0.32	0.64	2	0.45
HHO1_veg	XP_001008868.1	TTHERM_00186030	2|0	2	1	2	0|0|0|0|0|0|3	0.31	0.63	2.33	0.45
HHO1_veg	XP_001009851.1	TTHERM_00161210	2|0	2	1	2	0|0|0|3|0|0|0	0.31	0.63	2.33	0.45
HHO1_veg	XP_001020476.1	TTHERM_00216060	2|0	2	1	2	0|0|0|0|3|0|0	0.31	0.63	2.33	0.45
HHO1_veg	XP_001015290.1	TTHERM_00519760	2|0	2	1	2	0|0|0|0|0|3|0	0.31	0.63	2.33	0.45
HHO1_veg	XP_001031358.1	TTHERM_00827120	2|0	2	1	2	0|0|0|3|0|0|0	0.31	0.63	2.33	0.45
HHO1_veg	XP_001020934.1	TTHERM_00794150	0|2	2	1	2	0|0|0|0|0|3|0	0.31	0.63	2.33	0.45
HHO1_veg	XP_001016593.1	TTHERM_00189170	100|62	162	81	2	14|15|5|6|104|9|24	0.27	0.53	3.2	0.46
HHO1_veg	XP_001032037.1	TTHERM_00703660	20|13	33	16.5	2	6|4|0|5|14|0|12	0.3	0.58	2.82	0.46
HHO1_veg	XP_001021911.1	TTHERM_01207660	16|12	28	14	2	2|5|4|6|9|3|10	0.28	0.55	2.51	0.46
HHO1_veg	XP_001032300.1	TTHERM_00649060	5|10	15	7.5	2	2|4|11|0|0|0|4	0.29	0.56	2.5	0.46
HHO1_veg	XP_001019178.1	TTHERM_00257230	5|3	8	4	2	2|2|0|0|0|0|8	0.29	0.46	2.33	0.46
HHO1_veg	XP_001014765.1	TTHERM_00047700	2|3	5	2.5	2	0|0|0|0|2|6|0	0.3	0.42	2.19	0.46
HHO1_veg	XP_001015341.3	TTHERM_00641240	2|3	5	2.5	2	0|2|2|3|0|0|0	0.3	0.41	2.5	0.46
HHO1_veg	XP_001015942.1	TTHERM_00268070	4|0	4	2	2	0|0|3|5|0|0|0	0.29	0.58	1.75	0.46
HHO1_veg	XP_001021751.2	TTHERM_00152190	4|0	4	2	2	0|0|0|3|0|3|2	0.28	0.56	1.75	0.46
HHO1_veg	XP_001009910.1	TTHERM_00161820	0|4	4	2	2	3|2|0|3|0|0|0	0.28	0.56	1.75	0.46
HHO1_veg	XP_001027152.1	TTHERM_00726300	2|0	2	1	2	0|0|0|0|4|0|0	0.29	0.58	1.75	0.46
HHO1_veg	XP_001026338.2	TTHERM_00670170	36|39	75	37.5	2	15|13|0|2|30|0|19	0.26	0.38	3.32	0.47
HHO1_veg	XP_001023313.2	TTHERM_00444510	13|27	40	20	2	11|13|0|2|19|0|10	0.26	0.52	2.55	0.47
HHO1_veg	XP_001014580.2	TTHERM_00043870	14|18	32	16	2	0|6|0|4|10|10|10	0.25	0.45	2.8	0.47
HHO1_veg	XP_001031498.2	TTHERM_00823980	5|4	9	4.5	2	0|2|0|0|2|2|7	0.26	0.34	2.42	0.47
HHO1_veg	XP_001007647.3	TTHERM_00059150	3|5	8	4	2	0|3|0|3|0|4|2	0.24	0.42	2.33	0.47
HHO1_veg	XP_001029816.1	TTHERM_01289140	3|2	5	2.5	2	0|0|4|0|2|2|0	0.24	0.34	2.19	0.47
HHO1_veg	XP_001027440.1	TTHERM_00647310	0|4	4	2	2	0|0|0|0|4|3|2	0.23	0.47	1.56	0.47
HHO1_veg	NP_149372.1	TepyoMp09	3|0	3	1.5	2	0|2|0|2|0|0|2	0.26	0.52	1.75	0.47
HHO1_veg	XP_001011313.3	TTHERM_00429890	0|3	3	1.5	2	2|0|0|2|0|0|2	0.26	0.52	1.75	0.47
HHO1_veg	XP_001032724.1	TTHERM_00530130	2|0	2	1	2	0|0|0|0|2|0|2	0.23	0.47	1.75	0.47
HHO1_veg	XP_001023394.1	TTHERM_00446310	2|0	2	1	2	0|0|0|0|2|0|2	0.23	0.47	1.75	0.47
HHO1_veg	XP_001030327.1	TTHERM_01099110	2|0	2	1	2	0|0|0|0|2|2|0	0.23	0.47	1.75	0.47
HHO1_veg	XP_001026962.1	TTHERM_00688600	0|2	2	1	2	0|0|0|0|2|0|2	0.23	0.47	1.75	0.47
HHO1_veg	XP_001030820.1	TTHERM_01014740	0|2	2	1	2	0|0|0|0|0|2|2	0.23	0.47	1.75	0.47
HHO1_veg	XP_001025413.2	TTHERM_00766530	0|2	2	1	2	0|0|0|2|0|0|2	0.23	0.47	1.75	0.47
HHO1_veg	XP_001027228.1	TTHERM_01222560	0|2	2	1	2	2|0|0|0|2|0|0	0.23	0.47	1.75	0.47
HHO1_veg	XP_001026490.2	TTHERM_00327270	0|2	2	1	2	0|0|2|0|0|0|2	0.23	0.47	1.75	0.47
HHO1_veg	XP_001016052.1	TTHERM_00877020	0|2	2	1	2	0|0|0|2|2|0|0	0.23	0.47	1.75	0.47
HHO1_veg	XP_001024013.1	TTHERM_00475310	0|2	2	1	2	0|0|0|0|0|5|0	0.26	0.51	1.4	0.47
HHO1_veg	NP_149382.1	TepyoMp19	6|10	16	8	2	2|4|0|2|9|0|6	0.23	0.43	2.43	0.48
HHO1_veg	XP_001031050.1	TTHERM_00938750	4|4	8	4	2	2|0|6|2|0|2|0	0.22	0.22	2.33	0.48
HHO1_veg	XP_001027616.1	TTHERM_00569100	2|3	5	2.5	2	0|2|0|0|0|3|3	0.22	0.32	2.19	0.48
HHO1_veg	XP_001026587.1	TTHERM_00332200	3|0	3	1.5	2	0|0|0|3|4|0|0	0.23	0.46	1.5	0.48
HHO1_veg	XP_001033542.3	TTHERM_00313610	3|0	3	1.5	2	0|0|3|0|4|0|0	0.23	0.46	1.5	0.48
HHO1_veg	XP_001011031.2	TTHERM_00140940	3|0	3	1.5	2	0|4|0|0|0|0|3	0.23	0.46	1.5	0.48
HHO1_veg	XP_001016567.1	TTHERM_00188910	0|3	3	1.5	2	0|0|0|0|3|4|0	0.23	0.46	1.5	0.48
HHO1_veg	XP_001017609.2	TTHERM_00338460	5|6	11	5.5	2	0|2|4|3|5|2|0	0.2	0.29	2.41	0.49
HHO1_veg	XP_001014826.2	TTHERM_00049310	3|5	8	4	2	0|2|0|6|0|0|5	0.21	0.35	2.15	0.49
HHO1_veg	XP_001027543.1	TTHERM_01057750	3|2	5	2.5	2	0|0|0|0|4|0|5	0.21	0.3	1.94	0.49
HHO1_veg	XP_001020096.1	TTHERM_00660330	3|0	3	1.5	2	2|0|0|0|3|0|2	0.21	0.41	1.5	0.49
HHO1_veg	XP_001022215.1	TTHERM_00499570	0|3	3	1.5	2	2|0|0|3|0|0|2	0.21	0.41	1.5	0.49
HHO1_veg	XP_001031516.2	TTHERM_00821870	2|0	2	1	2	0|0|0|3|0|0|2	0.2	0.39	1.4	0.49
HHO1_veg	XP_001019311.1	TTHERM_00387080	2|0	2	1	2	0|0|0|6|0|0|0	0.21	0.42	1.17	0.49
HHO1_veg	XP_001026642.2	TTHERM_01467280	2|0	2	1	2	2|0|0|0|0|0|3	0.2	0.39	1.4	0.49
HHO1_veg	XP_001024568.1	TTHERM_00300410	0|2	2	1	2	0|2|0|0|0|0|3	0.2	0.39	1.4	0.49
HHO1_veg	XP_001010732.2	TTHERM_00114360	12|11	23	11.5	2	5|4|4|3|7|8|2	0.19	0.28	2.44	0.5
HHO1_veg	XP_001030600.2	TTHERM_01054220	10|6	16	8	2	3|4|0|0|7|0|10	0.18	0.35	2.33	0.5
HHO1_veg	NP_149388.1	TepyoMp25	6|8	14	7	2	4|3|3|2|6|0|4	0.17	0.32	2.23	0.5
HHO1_veg	XP_001009118.1	TTHERM_00264680	4|10	14	7	2	0|0|0|0|13|12|0	0.16	0.33	1.96	0.5
HHO1_veg	XP_001013166.1	TTHERM_00295340	8|5	13	6.5	2	3|4|3|0|5|3|3	0.2	0.38	2.17	0.5
HHO1_veg	XP_001025866.1	TTHERM_00713140	2|2	4	2	2	3|0|2|0|0|0|2	0.18	0.18	2	0.5
HHO1_veg	XP_001019643.1	TTHERM_00133640	3|0	3	1.5	2	0|0|0|3|0|5|0	0.2	0.39	1.31	0.5
HHO1_veg	XP_001014853.2	TTHERM_00050570	2|0	2	1	2	0|0|0|4|0|0|2	0.16	0.33	1.17	0.5
HHO1_veg	XP_001024630.1	TTHERM_00302060	0|2	2	1	2	0|0|0|0|4|2|0	0.16	0.33	1.17	0.5
HHO1_veg	XP_001010761.1	TTHERM_00118610	9|8	17	8.5	2	0|6|6|4|2|0|6	0.16	0.22	2.48	0.51
HHO1_veg	XP_001014943.1	TTHERM_00052470	5|9	14	7	2	0|0|3|7|0|9|4	0.14	0.27	2.13	0.51
HHO1_veg	XP_001024973.1	TTHERM_00242500	5|6	11	5.5	2	3|0|0|0|5|0|10	0.13	0.19	2.14	0.51
HHO1_veg	XP_001020534.1	TTHERM_00218620	2|5	7	3.5	2	0|0|0|0|8|6|0	0.16	0.31	1.75	0.51
HHO1_veg	XP_001022011.1	TTHERM_00564120	3|3	6	3	2	3|0|0|0|3|5|0	0.13	0.13	1.91	0.51
HHO1_veg	XP_001030884.3	TTHERM_01002860	0|5	5	2.5	2	0|0|0|5|2|3|3	0.16	0.32	1.35	0.51
HHO1_veg	XP_001022132.2	TTHERM_00786930	0|4	4	2	2	2|3|2|2|0|0|2	0.14	0.28	1.27	0.51
HHO1_veg	XP_001021498.1	TTHERM_00147640	0|3	3	1.5	2	6|0|0|0|0|0|3	0.16	0.32	1.17	0.51
HHO1_veg	XP_001022922.1	TTHERM_00579210	2|0	2	1	2	0|0|0|2|0|0|5	0.13	0.26	1	0.51
HHO1_veg	XP_001013175.1	TTHERM_00295430	0|2	2	1	2	0|0|3|0|0|3|0	0.15	0.31	1.17	0.51
HHO1_veg	XP_001008253.2	TTHERM_00011740	0|2	2	1	2	0|0|0|3|0|3|0	0.15	0.31	1.17	0.51
HHO1_veg	XP_001021917.1	TTHERM_01207720	37|48	85	42.5	2	17|13|0|8|30|0|31	0.11	0.23	3.01	0.52
HHO1_veg	XP_001024637.1	TTHERM_00614680	16|15	31	15.5	2	8|7|0|2|13|0|10	0.13	0.16	2.71	0.52
HHO1_veg	NP_149366.1	TepyoMp03	13|13	26	13	2	5|7|0|3|11|0|9	0.11	0.11	2.6	0.52
HHO1_veg	XP_001009709.2	TTHERM_00157810	5|4	9	4.5	2	2|3|0|0|6|0|4	0.13	0.18	2.1	0.52
HHO1_veg	XP_001019218.1	TTHERM_00997780	3|4	7	3.5	2	2|5|6|0|0|0|0	0.12	0.18	1.88	0.52
HHO1_veg	XP_001021675.1	TTHERM_00151390	3|2	5	2.5	2	0|0|0|5|0|3|2	0.13	0.19	1.75	0.52
HHO1_veg	XP_001033490.1	TTHERM_00313090	3|0	3	1.5	2	0|0|2|3|2|2|0	0.11	0.21	1.17	0.52
HHO1_veg	XP_001025392.2	TTHERM_00765330	2|0	2	1	2	0|0|2|0|0|2|2	0.12	0.24	1.17	0.52
HHO1_veg	XP_001019360.1	TTHERM_00388560	2|0	2	1	2	0|0|0|4|0|0|3	0.12	0.23	1	0.52
HHO1_veg	XP_001009666.1	TTHERM_00155380	0|2	2	1	2	2|2|0|0|2|0|0	0.12	0.24	1.17	0.52
HHO1_veg	XP_001027934.1	TTHERM_00497450	13|11	24	12	2	3|3|0|0|18|0|10	0.1	0.16	2.47	0.53
HHO1_veg	XP_001032843.3	TTHERM_00486310	6|7	13	6.5	2	0|4|9|4|2|0|2	0.09	0.12	2.17	0.53
HHO1_veg	XP_001020551.1	TTHERM_00218790	4|7	11	5.5	2	0|6|0|0|8|6|0	0.1	0.19	1.93	0.53
HHO1_veg	XP_001032687.2	TTHERM_00529760	3|5	8	4	2	2|2|3|3|2|0|3	0.1	0.18	1.87	0.53
HHO1_veg	XP_001026770.1	TTHERM_00865300	2|4	6	3	2	2|0|2|2|4|0|2	0.1	0.2	1.75	0.53
HHO1_veg	XP_001018133.1	TTHERM_00279750	0|3	3	1.5	2	0|0|0|5|0|3|2	0.1	0.19	1.05	0.53
HHO1_veg	XP_001007289.1	TTHERM_00418280	2|0	2	1	2	0|0|0|0|2|6|0	0.1	0.19	0.88	0.53
HHO1_veg	XP_001008386.1	TTHERM_00016060	0|2	2	1	2	0|2|0|0|2|3|0	0.09	0.18	1	0.53
HHO1_veg	XP_001019483.1	TTHERM_00626980	0|2	2	1	2	0|0|2|3|0|2|0	0.09	0.18	1	0.53
HHO1_veg	XP_001012182.1	TTHERM_00101330	0|2	2	1	2	2|0|3|2|0|0|0	0.09	0.18	1	0.53
HHO1_veg	XP_001008692.1	TTHERM_00170320	16|18	34	17	2	2|9|5|9|9|12|2	0.06	0.11	2.48	0.54
HHO1_veg	NP_149367.1	TepyoMp04	6|10	16	8	2	4|3|0|0|11|0|10	0.07	0.13	2	0.54
HHO1_veg	XP_001023403.3	TTHERM_00446400	9|3	12	6	2	6|4|4|9|0|2|0	0.08	0.15	1.68	0.54
HHO1_veg	XP_001029694.1	TTHERM_01345760	3|3	6	3	2	0|3|4|3|0|0|2	0.07	0.07	1.75	0.54
HHO1_veg	XP_001010521.1	TTHERM_00602860	2|3	5	2.5	2	0|5|0|3|0|0|3	0.08	0.13	1.59	0.54
HHO1_veg	XP_001015843.1	TTHERM_00080030	0|5	5	2.5	2	0|0|8|0|3|5|0	0.08	0.15	1.09	0.54
HHO1_veg	XP_001020234.1	TTHERM_00961950	2|2	4	2	2	2|3|2|0|0|0|2	0.06	0.06	1.56	0.54
HHO1_veg	XP_001021794.1	TTHERM_00899480	3|0	3	1.5	2	0|3|2|0|0|0|6	0.07	0.14	0.95	0.54
HHO1_veg	XP_001020081.3	TTHERM_00660180	0|3	3	1.5	2	2|3|2|0|0|0|3	0.07	0.15	1.05	0.54
HHO1_veg	XP_001028056.2	TTHERM_00526450	0|3	3	1.5	2	6|0|0|0|0|0|5	0.08	0.17	0.95	0.54
HHO1_veg	XP_001026661.1	TTHERM_01129660	15|8	23	11.5	2	6|4|0|4|14|0|11	0.06	0.12	2.06	0.55
HHO1_veg	XP_001013499.1	TTHERM_01188360	3|4	7	3.5	2	2|2|8|3|0|0|0	0.05	0.08	1.63	0.55
HHO1_veg	XP_001014840.1	TTHERM_00049450	3|3	6	3	2	3|5|0|0|0|0|5	0.06	0.06	1.62	0.55
HHO1_veg	XP_001012801.2	TTHERM_00091490	3|2	5	2.5	2	0|3|0|3|2|3|0	0.06	0.1	1.59	0.55
HHO1_veg	XP_001023227.1	TTHERM_00494370	2|0	2	1	2	0|0|0|0|3|0|6	0.06	0.12	0.78	0.55
HHO1_veg	XP_001023381.1	TTHERM_00446190	0|2	2	1	2	5|0|4|0|0|0|0	0.06	0.12	0.78	0.55
HHO1_veg	NP_149370.1	TepyoMp07	8|12	20	10	2	6|3|0|2|11|0|12	0.04	0.08	2.06	0.56
HHO1_veg	XP_001014723.2	TTHERM_00047280	9|9	18	9	2	4|7|3|2|8|0|5	0.04	0.04	2.17	0.56
HHO1_veg	XP_001007545.2	TTHERM_00056140	8|8	16	8	2	0|4|4|0|7|11|0	0.05	0.05	2.15	0.56
HHO1_veg	XP_001009329.1	TTHERM_00575360	7|9	16	8	2	0|7|4|6|6|3|2	0.03	0.06	2	0.56
HHO1_veg	XP_001007751.3	TTHERM_00068140	7|4	11	5.5	2	2|4|3|2|3|5|3	0.05	0.1	1.75	0.56
HHO1_veg	NP_149377.1	TepyoMp14	3|3	6	3	2	3|4|0|0|3|0|3	0.04	0.04	1.62	0.56
HHO1_veg	XP_001031569.1	TTHERM_00773160	2|4	6	3	2	0|13|0|3|0|0|0	0.04	0.09	1.31	0.56
HHO1_veg	XP_001024834.1	TTHERM_00239090	3|2	5	2.5	2	0|2|2|4|2|2|0	0.04	0.06	1.46	0.56
HHO1_veg	XP_001032302.3	TTHERM_00649080	2|2	4	2	2	2|2|2|2|2|0|0	0.04	0.04	1.4	0.56
HHO1_veg	XP_001032971.3	TTHERM_00470810	0|3	3	1.5	2	0|2|9|0|0|0|2	0.04	0.08	0.81	0.56
HHO1_veg	XP_001020474.3	TTHERM_00216040	2|0	2	1	2	4|3|2|0|0|0|0	0.04	0.09	0.78	0.56
HHO1_veg	XP_001017986.1	TTHERM_00621610	0|2	2	1	2	2|0|2|0|0|0|5	0.05	0.1	0.78	0.56
HHO1_veg	XP_001031586.2	TTHERM_00773330	21|20	41	20.5	2	9|8|2|4|20|0|12	0.03	0.04	2.61	0.57
HHO1_veg	XP_001030321.1	TTHERM_01099050	3|3	6	3	2	2|3|0|0|5|0|4	0.03	0.03	1.5	0.57
HHO1_veg	XP_001012293.1	TTHERM_00105430	2|4	6	3	2	0|2|6|0|2|3|2	0.03	0.06	1.4	0.57
HHO1_veg	XP_001010321.1	TTHERM_01005010	0|3	3	1.5	2	2|0|3|4|0|3|0	0.03	0.07	0.88	0.57
HHO1_veg	XP_001009501.3	TTHERM_00370710	2|0	2	1	2	0|0|0|0|3|8|0	0.03	0.06	0.64	0.57
HHO1_veg	XP_001023928.1	TTHERM_00474440	2|0	2	1	2	3|2|0|0|2|0|2	0.03	0.06	0.78	0.57
HHO1_veg	XP_001021683.1	TTHERM_00151470	0|2	2	1	2	0|2|5|3|0|0|0	0.03	0.06	0.7	0.57
HHO1_veg	XP_001033131.1	TTHERM_00442180	0|2	2	1	2	0|5|3|0|0|0|2	0.03	0.06	0.7	0.57
HHO1_veg	XP_001017206.1	TTHERM_00194530	36|36	72	36	2	12|19|0|4|28|2|23	0.02	0.02	2.86	0.58
HHO1_veg	XP_001017389.2	TTHERM_00476820	19|14	33	16.5	2	8|9|7|12|6|7|8	0.02	0.04	2.03	0.58
HHO1_veg	XP_001025180.2	TTHERM_00684790	4|6	10	5	2	2|5|2|2|3|3|4	0.02	0.04	1.67	0.58
HHO1_veg	XP_001021598.1	TTHERM_00149630	6|4	10	5	2	3|2|0|0|12|2|3	0.02	0.04	1.59	0.58
HHO1_veg	XP_001011515.2	TTHERM_00784570	4|5	9	4.5	2	4|5|4|0|2|0|4	0.02	0.03	1.66	0.58
HHO1_veg	XP_001013096.1	TTHERM_00294640	2|6	8	4	2	3|0|7|5|4|2|0	0.02	0.05	1.33	0.58
HHO1_veg	XP_001014936.1	TTHERM_00052400	2|5	7	3.5	2	2|8|3|0|0|3|3	0.02	0.04	1.29	0.58
HHO1_veg	XP_001011130.3	TTHERM_00144900	4|2	6	3	2	3|5|0|4|0|4|0	0.02	0.04	1.31	0.58
HHO1_veg	XP_001022166.1	TTHERM_00787270	0|3	3	1.5	2	4|0|4|3|2|0|0	0.02	0.04	0.81	0.58
HHO1_veg	XP_001031275.1	TTHERM_00835120	0|3	3	1.5	2	0|2|2|4|3|0|2	0.02	0.04	0.81	0.58
HHO1_veg	XP_001029964.2	TTHERM_01205370	2|0	2	1	2	3|0|5|0|0|0|3	0.02	0.04	0.64	0.58
HHO1_veg	XP_001007754.2	TTHERM_00068170	2|0	2	1	2	2|3|2|3|0|0|0	0.02	0.04	0.7	0.58
HHO1_veg	XP_001012324.1	TTHERM_00106800	0|2	2	1	2	0|2|0|0|3|6|0	0.02	0.04	0.64	0.58
HHO1_veg	XP_001015330.2	TTHERM_00641120	0|2	2	1	2	0|2|2|3|0|3|0	0.02	0.04	0.7	0.58
HHO1_veg	XP_001015411.2	TTHERM_00377310	0|2	2	1	2	0|2|0|5|0|0|4	0.02	0.04	0.64	0.58
HHO1_veg	XP_001023295.1	TTHERM_00444330	13|12	25	12.5	2	8|8|0|0|15|0|9	0.01	0.02	2.19	0.59
HHO1_veg	XP_001031468.1	TTHERM_00823660	4|7	11	5.5	2	0|4|10|4|3|4|0	0.01	0.03	1.54	0.59
HHO1_veg	XP_001020597.2	TTHERM_00219250	4|3	7	3.5	2	3|3|4|4|0|0|3	0.01	0.02	1.44	0.59
HHO1_veg	XP_001010520.2	TTHERM_00601860	2|4	6	3	2	2|0|2|6|3|2|2	0.01	0.02	1.24	0.59
HHO1_veg	XP_001023392.1	TTHERM_00446290	2|4	6	3	2	2|2|0|2|2|3|6	0.01	0.02	1.24	0.59
HHO1_veg	NP_149375.1	TepyoMp12	0|6	6	3	2	3|2|5|5|2|2|3	0.01	0.03	0.95	0.59
HHO1_veg	XP_001026291.1	TTHERM_00852850	3|2	5	2.5	2	2|0|3|4|2|0|3	0.01	0.02	1.25	0.59
HHO1_veg	XP_001020684.2	TTHERM_00221120	2|3	5	2.5	2	3|0|4|2|0|0|5	0.02	0.03	1.25	0.59
HHO1_veg	XP_001029818.2	TTHERM_01289160	2|2	4	2	2	0|3|0|2|3|5|0	0.01	0.01	1.08	0.59
HHO1_veg	XP_001029699.1	TTHERM_01345810	2|2	4	2	2	0|2|0|0|2|5|4	0.01	0.01	1.08	0.59
HHO1_veg	XP_001010450.1	TTHERM_00355520	0|4	4	2	2	0|0|3|6|2|6|0	0.02	0.03	0.82	0.59
HHO1_veg	XP_001016306.1	TTHERM_00127260	10|12	22	11	2	3|8|12|5|3|0|8	0.01	0.01	1.97	0.6
HHO1_veg	XP_001032860.1	TTHERM_00486480	5|7	12	6	2	0|4|0|5|7|7|3	0.01	0.02	1.62	0.6
HHO1_veg	XP_001018735.1	TTHERM_00292170	5|6	11	5.5	2	5|4|3|2|0|3|7	0.01	0.01	1.6	0.6
HHO1_veg	XP_001032519.2	TTHERM_00600480	4|7	11	5.5	2	4|3|2|3|5|4|5	0.01	0.02	1.48	0.6
HHO1_veg	XP_001030010.1	TTHERM_01179780	6|4	10	5	2	2|2|3|7|4|0|5	0.01	0.02	1.52	0.6
HHO1_veg	XP_001029629.1	TTHERM_01394370	2|2	4	2	2	0|0|3|3|2|2|3	0.01	0.01	1.08	0.6
HHO1_veg	XP_001011871.1	TTHERM_00392950	2|2	4	2	2	2|0|4|3|0|2|2	0.01	0.01	1.08	0.6
HHO1_veg	XP_001017610.2	TTHERM_00338470	0|3	3	1.5	2	0|0|0|4|5|7|0	0.01	0.02	0.66	0.6
HHO1_veg	XP_001019315.1	TTHERM_00387120	0|3	3	1.5	2	0|3|0|2|4|4|2	0.01	0.01	0.7	0.6
HHO1_veg	XP_001011511.3	TTHERM_00784530	0|2	2	1	2	0|4|5|0|0|0|4	0.01	0.01	0.54	0.6
HHO1_veg	XP_001014085.1	TTHERM_00402120	0|2	2	1	2	0|2|0|3|5|0|2	0.01	0.02	0.58	0.6
HHO1_veg	XP_001015264.1	TTHERM_00518510	0|2	2	1	2	3|2|0|2|2|0|3	0.01	0.01	0.58	0.6
HHO1_veg	XP_001008287.1	TTHERM_00013070	34|30	64	32	2	13|9|0|5|34|0|26	0	0.01	2.57	0.61
HHO1_veg	XP_001019703.1	TTHERM_00136220	5|10	15	7.5	2	3|3|12|5|3|4|4	0.01	0.01	1.54	0.61
HHO1_veg	XP_001007313.2	TTHERM_00418580	2|7	9	4.5	2	2|0|4|4|10|5|3	0	0.01	1.12	0.61
HHO1_veg	XP_001032927.1	TTHERM_00487150	3|5	8	4	2	5|3|0|5|2|0|7	0	0.01	1.27	0.61
HHO1_veg	XP_001024102.1	TTHERM_00659010	2|3	5	2.5	2	4|5|0|4|0|0|3	0.01	0.01	1.09	0.61
HHO1_veg	XP_001017229.2	TTHERM_00194760	4|0	4	2	2	0|3|2|3|3|4|3	0.01	0.01	0.78	0.61
HHO1_veg	XP_001020539.1	TTHERM_00218670	0|3	3	1.5	2	0|5|6|0|4|2|0	0	0.01	0.62	0.61
HHO1_veg	XP_001032344.1	TTHERM_00649500	0|3	3	1.5	2	0|0|0|6|3|5|3	0	0.01	0.62	0.61
HHO1_veg	XP_001025858.2	TTHERM_00711980	2|0	2	1	2	0|2|4|2|3|2|0	0	0.01	0.54	0.61
HHO1_veg	XP_001023435.2	TTHERM_00535260	8|17	25	12.5	2	0|14|4|13|6|10|7	0	0	1.62	0.62
HHO1_veg	XP_001029413.2	TTHERM_01528510	10|8	18	9	2	5|6|11|7|3|0|4	0	0.01	1.75	0.62
HHO1_veg	XP_001031817.2	TTHERM_00723390	3|6	9	4.5	2	4|3|8|2|0|3|6	0	0	1.21	0.62
HHO1_veg	XP_001013149.1	TTHERM_00295170	4|4	8	4	2	0|5|5|0|5|4|3	0	0	1.27	0.62
HHO1_veg	XP_001009811.1	TTHERM_00160810	4|4	8	4	2	9|3|0|0|0|0|11	0	0	1.22	0.62
HHO1_veg	XP_001026090.1	TTHERM_00971690	2|4	6	3	2	2|0|2|5|2|5|4	0	0	1.05	0.62
HHO1_veg	XP_001008991.1	TTHERM_00259410	0|4	4	2	2	2|0|0|6|4|5|4	0	0	0.67	0.62
HHO1_veg	XP_001031588.1	TTHERM_00773350	29|25	54	27	2	17|15|2|4|23|2|18	0	0	2.33	0.63
HHO1_veg	XP_001014881.1	TTHERM_00051840	9|6	15	7.5	2	7|4|0|2|5|3|14	0	0	1.5	0.63
HHO1_veg	XP_001017274.1	TTHERM_00196200	4|9	13	6.5	2	3|6|8|2|6|5|5	0	0	1.3	0.63
HHO1_veg	XP_001029987.1	TTHERM_01194830	5|7	12	6	2	0|8|10|0|4|5|4	0	0	1.35	0.63
HHO1_veg	XP_001033360.1	TTHERM_00421060	5|5	10	5	2	2|4|5|5|2|4|3	0	0	1.4	0.63
HHO1_veg	XP_001030885.3	TTHERM_01002870	0|8	8	4	2	8|4|6|6|0|0|9	0	0	0.85	0.63
HHO1_veg	XP_001022994.1	TTHERM_00348390	3|2	5	2.5	2	2|4|4|3|0|2|3	0	0	0.97	0.63
HHO1_veg	XP_001016622.2	TTHERM_00189460	2|3	5	2.5	2	2|4|2|5|0|3|3	0	0	0.92	0.63
HHO1_veg	XP_001014319.1	TTHERM_00227880	0|4	4	2	2	3|2|2|3|5|2|4	0	0	0.67	0.63
HHO1_veg	XP_001031108.1	TTHERM_00926990	0|4	4	2	2	2|8|7|0|0|0|6	0	0	0.61	0.63
HHO1_veg	XP_001470981.1	TTHERM_00492789	0|3	3	1.5	2	0|4|4|3|2|4|2	0	0	0.55	0.63
HHO1_veg	XP_001024894.2	TTHERM_00241700	10|12	22	11	2	5|9|0|12|3|6|10	0	0	1.71	0.64
HHO1_veg	XP_001019629.1	TTHERM_00133500	9|10	19	9.5	2	0|7|15|10|0|3|6	0	0	1.62	0.64
HHO1_veg	XP_001026590.2	TTHERM_01146030	3|11	14	7	2	11|10|8|2|0|3|8	0	0	1.17	0.64
HHO1_veg	XP_001012282.2	TTHERM_00105320	6|4	10	5	2	0|4|4|0|9|12|0	0	0	1.21	0.64
HHO1_veg	XP_001032305.2	TTHERM_00649110	5|4	9	4.5	2	3|6|2|8|2|0|6	0	0	1.17	0.64
HHO1_veg	XP_001007759.2	TTHERM_00069210	3|6	9	4.5	2	5|3|3|7|3|4|3	0	0	1.12	0.64
HHO1_veg	XP_001024186.1	TTHERM_00456790	5|2	7	3.5	2	3|2|2|4|5|6|3	0	0	0.98	0.64
HHO1_veg	XP_001025644.1	TTHERM_00697370	3|4	7	3.5	2	3|3|6|2|5|3|0	0	0	1.11	0.64
HHO1_veg	XP_001025887.1	TTHERM_00713350	2|4	6	3	2	4|0|5|3|3|3|4	0	0	0.95	0.64
HHO1_veg	XP_001018241.2	TTHERM_00283850	0|6	6	3	2	3|3|7|4|5|7|0	0	0	0.72	0.64
HHO1_veg	XP_001017076.2	TTHERM_00193230	0|5	5	2.5	2	7|5|8|0|0|0|6	0	0	0.67	0.64
HHO1_veg	XP_001011176.1	TTHERM_00145360	0|3	3	1.5	2	3|3|3|4|2|3|2	0	0	0.53	0.64
HHO1_veg	XP_001032631.2	TTHERM_00585260	27|30	57	28.5	2	8|17|18|18|12|14|12	0	0	2.02	0.65
HHO1_veg	XP_001031587.1	TTHERM_00773340	28|24	52	26	2	15|10|0|6|33|0|20	0	0	2.17	0.65
HHO1_veg	XP_001031981.2	TTHERM_00716240	18|16	34	17	2	8|8|2|3|29|0|12	0	0	1.92	0.65
HHO1_veg	XP_001032780.3	TTHERM_00530750	14|12	26	13	2	18|6|4|3|9|5|8	0	0	1.72	0.65
HHO1_veg	XP_001020023.3	TTHERM_00666540	14|10	24	12	2	6|8|4|5|14|3|13	0	0	1.58	0.65
HHO1_veg	XP_001022496.1	TTHERM_00622710	6|15	21	10.5	2	0|14|5|18|0|6|13	0	0	1.31	0.65
HHO1_veg	XP_001031915.1	TTHERM_00721830	6|12	18	9	2	3|5|6|5|11|13|5	0	0	1.31	0.65
HHO1_veg	XP_001026252.1	TTHERM_00780960	6|8	14	7	2	6|4|0|5|11|3|9	0	0	1.29	0.65
HHO1_veg	XP_001030803.2	TTHERM_01014570	3|5	8	4	2	0|6|2|7|4|3|5	0	0	1.04	0.65
HHO1_veg	XP_001014593.1	TTHERM_00044990	3|4	7	3.5	2	4|9|2|2|0|3|6	0	0	0.94	0.65
HHO1_veg	XP_001008623.1	TTHERM_00812950	3|4	7	3.5	2	0|3|2|12|2|5|2	0	0	0.94	0.65
HHO1_veg	XP_001019234.1	TTHERM_00849320	4|2	6	3	2	6|8|0|8|4|0|0	0	0	0.81	0.65
HHO1_veg	XP_001009172.1	TTHERM_00550810	67|59	126	63	2	24|30|2|21|47|0|40	0	0	2.69	0.66
HHO1_veg	XP_001033284.1	TTHERM_00420290	17|19	36	18	2	15|9|0|4|22|0|17	0	0	1.88	0.66
HHO1_veg	XP_001032154.1	TTHERM_00691890	13|14	27	13.5	2	3|14|5|9|5|13|8	0	0	1.66	0.66
HHO1_veg	XP_001025708.1	TTHERM_00929450	8|10	18	9	2	2|9|0|16|3|4|11	0	0	1.4	0.66
HHO1_veg	XP_001007651.1	TTHERM_00059190	8|8	16	8	2	3|6|7|2|7|9|5	0	0	1.44	0.66
HHO1_veg	XP_001021439.1	TTHERM_00318570	7|9	16	8	2	5|5|0|2|8|11|10	0	0	1.37	0.66
HHO1_veg	XP_001011429.2	TTHERM_00434040	7|9	16	8	2	8|5|3|4|12|3|6	0	0	1.37	0.66
HHO1_veg	XP_001017372.1	TTHERM_00476640	8|6	14	7	2	5|5|3|3|15|3|6	0	0	1.22	0.66
HHO1_veg	XP_001009414.2	TTHERM_00577240	11|3	14	7	2	10|6|0|2|16|0|13	0	0	1.04	0.66
HHO1_veg	XP_001024675.1	TTHERM_00616050	3|10	13	6.5	2	7|6|5|7|3|6|10	0	0	1.03	0.66
HHO1_veg	XP_001011163.2	TTHERM_00145230	4|8	12	6	2	7|5|5|8|5|9|0	0	0	1.08	0.66
HHO1_veg	XP_001008484.2	TTHERM_00023980	7|4	11	5.5	2	4|7|4|5|6|6|4	0	0	1.07	0.66
HHO1_veg	XP_976614.1	TTHERM_00543590	4|7	11	5.5	2	5|5|4|0|8|8|5	0	0	1.1	0.66
HHO1_veg	XP_001030432.1	TTHERM_01084370	2|9	11	5.5	2	0|3|9|0|14|18|0	0	0	0.88	0.66
HHO1_veg	XP_001022904.1	TTHERM_00579030	6|4	10	5	2	6|0|3|7|4|8|4	0	0	1.09	0.66
HHO1_veg	XP_001025134.2	TTHERM_00469380	5|5	10	5	2	4|5|4|9|2|5|3	0	0	1.09	0.66
HHO1_veg	XP_001019409.1	TTHERM_00390040	5|4	9	4.5	2	4|3|5|4|3|5|6	0	0	1.05	0.66
HHO1_veg	XP_001016584.1	TTHERM_00189080	4|5	9	4.5	2	2|6|10|0|3|7|3	0	0	1.02	0.66
HHO1_veg	XP_001007209.2	TTHERM_00414440	60|69	129	64.5	2	25|25|5|9|64|2|43	0	0	2.61	0.67
HHO1_veg	XP_001471063.1	TTHERM_00647339	43|43	86	43	2	26|21|0|12|35|0|37	0	0	2.3	0.67
HHO1_veg	XP_001022314.1	TTHERM_00502600	26|25	51	25.5	2	6|7|4|3|29|17|24	0	0	1.98	0.67
HHO1_veg	XP_001015771.1	TTHERM_00079300	23|17	40	20	2	16|0|29|17|18|0|4	0	0	1.67	0.67
HHO1_veg	XP_001021914.1	TTHERM_01207690	19|15	34	17	2	0|7|20|3|17|23|0	0	0	1.7	0.67
HHO1_veg	XP_001025062.2	TTHERM_00467660	19|14	33	16.5	2	8|11|7|8|16|13|11	0	0	1.56	0.67
HHO1_veg	XP_001012665.1	TTHERM_00085180	17|12	29	14.5	2	11|10|6|5|20|4|11	0	0	1.51	0.67
HHO1_veg	XP_001015519.2	TTHERM_00382350	12|16	28	14	2	12|12|3|3|19|3|13	0	0	1.51	0.67
HHO1_veg	XP_001007179.1	TTHERM_00214830	17|10	27	13.5	2	8|10|6|8|17|0|17	0	0	1.43	0.67
HHO1_veg	XP_001020471.1	TTHERM_00216010	9|12	21	10.5	2	9|10|8|10|4|8|8	0	0	1.29	0.67
HHO1_veg	XP_001009855.2	TTHERM_00161250	10|8	18	9	2	5|6|3|10|7|9|9	0	0	1.29	0.67
HHO1_veg	XP_001016809.2	TTHERM_00488340	6|8	14	7	2	5|3|3|4|22|5|5	0	0	1.04	0.67
HHO1_veg	XP_001016785.1	TTHERM_00192090	5|8	13	6.5	2	3|17|0|9|3|2|8	0	0	1.08	0.67
HHO1_veg	XP_001025224.2	TTHERM_00686220	5|8	13	6.5	2	8|4|4|2|5|2|18	0	0	1.06	0.67
HHO1_veg	XP_001024808.2	TTHERM_00238830	5|6	11	5.5	2	5|3|2|7|6|5|7	0	0	1.1	0.67
HHO1_veg	XP_001020033.1	TTHERM_00666640	3|5	8	4	2	3|9|0|6|4|5|7	0	0	0.82	0.67
HHO1_veg	XP_001021554.1	TTHERM_00149190	0|5	5	2.5	2	4|0|0|8|4|6|12	0	0	0.51	0.67
HHO1_veg	XP_001029813.1	TTHERM_01289110	32|28	60	30	2	14|12|4|3|54|2|20	0	0	1.93	0.68
HHO1_veg	XP_001017179.2	TTHERM_00194260	16|15	31	15.5	2	10|12|10|8|10|10|9	0	0	1.57	0.68
HHO1_veg	XP_001025944.1	TTHERM_01113100	11|19	30	15	2	12|18|11|8|7|10|13	0	0	1.33	0.68
HHO1_veg	XP_001020279.1	TTHERM_01197120	15|13	28	14	2	10|8|11|10|9|9|11	0	0	1.44	0.68
HHO1_veg	XP_001011298.1	TTHERM_00429730	11|13	24	12	2	7|16|11|8|4|2|13	0	0	1.38	0.68
HHO1_veg	XP_001032999.2	TTHERM_00471090	12|11	23	11.5	2	14|6|9|5|11|6|9	0	0	1.34	0.68
HHO1_veg	XP_001017359.2	TTHERM_00476510	11|9	20	10	2	7|7|5|14|11|6|8	0	0	1.21	0.68
HHO1_veg	XP_001021700.1	TTHERM_00151670	6|10	16	8	2	8|14|9|8|4|7|5	0	0	1.02	0.68
HHO1_veg	XP_001009836.1	TTHERM_00161060	6|9	15	7.5	2	14|10|9|3|4|7|7	0	0	0.97	0.68
HHO1_veg	XP_001032690.1	TTHERM_00529790	6|9	15	7.5	2	6|8|17|3|6|7|8	0	0	0.95	0.68
HHO1_veg	XP_001022368.1	TTHERM_00558040	6|8	14	7	2	6|4|5|10|6|6|11	0	0	1.02	0.68
HHO1_veg	XP_001016016.1	TTHERM_00275750	6|7	13	6.5	2	5|4|5|9|6|11|5	0	0	1.01	0.68
HHO1_veg	XP_001011573.1	TTHERM_00735240	15|12	27	13.5	2	15|11|10|14|7|10|15	0	0	1.15	0.69
HHO1_veg	XP_001014687.1	TTHERM_00046920	12|14	26	13	2	13|9|12|13|5|5|14	0	0	1.28	0.69
HHO1_veg	XP_001030186.1	TTHERM_01109770	13|13	26	13	2	13|5|6|8|22|7|12	0	0	1.25	0.69
HHO1_veg	XP_001031042.1	TTHERM_00943010	13|13	26	13	2	10|12|9|10|16|11|9	0	0	1.18	0.69
HHO1_veg	XP_001012338.1	TTHERM_00106940	10|13	23	11.5	2	5|10|8|3|17|20|10	0	0	1.1	0.69
HHO1_veg	XP_001007447.1	TTHERM_00365340	9|11	20	10	2	3|4|0|12|19|22|12	0	0	0.97	0.69
HHO1_veg	XP_001025389.2	TTHERM_00765300	9|11	20	10	2	10|5|10|11|12|12|11	0	0	0.99	0.69
HHO1_veg	XP_001021425.1	TTHERM_00317440	8|12	20	10	2	7|14|20|9|10|5|6	0	0	0.99	0.69
HHO1_veg	XP_001007594.1	TTHERM_00058610	7|13	20	10	2	10|14|5|10|8|9|10	0	0	1.06	0.69
HHO1_veg	XP_001015831.1	TTHERM_00079910	9|10	19	9.5	2	10|0|14|18|14|0|4	0	0	1.11	0.69
HHO1_veg	XP_001017645.2	TTHERM_00339810	13|4	17	8.5	2	9|7|6|8|21|14|8	0	0	0.82	0.69
HHO1_veg	XP_001014258.3	TTHERM_00227270	6|9	15	7.5	2	11|10|8|4|9|9|9	0	0	0.88	0.69
HHO1_veg	XP_001027976.1	TTHERM_00497880	72|62	134	67	2	26|26|6|12|104|7|41	0	0	2.11	0.7
HHO1_veg	XP_001011141.1	TTHERM_00145010	63|67	130	65	2	35|39|9|23|63|5|51	0	0	2.02	0.7
HHO1_veg	XP_001017375.2	TTHERM_00476670	36|38	74	37	2	29|22|14|16|26|16|29	0	0	1.7	0.7
HHO1_veg	XP_001031847.1	TTHERM_00721150	18|29	47	23.5	2	27|18|8|9|36|5|23	0	0	1.31	0.7
HHO1_veg	XP_001014703.2	TTHERM_00047080	20|26	46	23	2	13|23|18|30|14|20|15	0	0	1.21	0.7
HHO1_veg	XP_001022200.2	TTHERM_00499420	30|15	45	22.5	2	36|20|3|10|12|0|49	0	0	1.21	0.7
HHO1_veg	XP_001012497.1	TTHERM_01053000	23|18	41	20.5	2	15|14|6|3|43|7|19	0	0	1.34	0.7
HHO1_veg	XP_001022864.1	TTHERM_00578640	16|20	36	18	2	19|22|0|4|37|2|32	0	0	1.09	0.7
HHO1_veg	XP_001031107.1	TTHERM_00926980	14|20	34	17	2	5|16|8|14|23|23|13	0	0	1.17	0.7
HHO1_veg	XP_001014798.1	TTHERM_00049030	15|18	33	16.5	2	7|15|3|20|15|26|12	0	0	1.18	0.7
HHO1_veg	XP_001027692.2	TTHERM_00571860	15|13	28	14	2	12|12|16|14|10|14|12	0	0	1.09	0.7
HHO1_veg	XP_001021565.1	TTHERM_00149300	10|18	28	14	2	20|18|13|5|11|14|20	0	0	0.97	0.7
HHO1_veg	XP_001023662.2	TTHERM_00732640	13|13	26	13	2	10|12|13|10|13|13|12	0	0	1.1	0.7
HHO1_veg	XP_001013407.1	TTHERM_00454080	10|11	21	10.5	2	12|8|8|8|15|12|11	0	0	0.99	0.7
HHO1_veg	XP_977106.2	TTHERM_00037050	7|12	19	9.5	2	9|12|14|13|5|9|15	0	0	0.86	0.7
HHO1_veg	XP_001023006.1	TTHERM_00348510	58|68	126	63	2	47|60|62|101|95|99|67	0	0	0.83	0.71
HHO1_veg	XP_001017488.2	TTHERM_00333210	41|49	90	45	2	33|28|21|27|78|20|43	0	0	1.26	0.71
HHO1_veg	XP_001009780.1	TTHERM_00158520	40|44	84	42	2	54|46|49|67|31|41|47	0	0	0.88	0.71
HHO1_veg	XP_001022424.1	TTHERM_00558620	42|35	77	38.5	2	32|43|44|55|72|78|46	0	0	0.73	0.71
HHO1_veg	XP_001031057.2	TTHERM_00938820	34|37	71	35.5	2	37|38|30|44|28|33|37	0	0	1.01	0.71
HHO1_veg	XP_001030083.3	TTHERM_01151500	33|30	63	31.5	2	30|26|28|27|45|33|41	0	0	0.96	0.71
HHO1_veg	XP_001009203.1	TTHERM_00551160	27|32	59	29.5	2	22|51|18|30|35|39|44	0	0	0.86	0.71
HHO1_veg	XP_001030092.1	TTHERM_01151600	28|30	58	29	2	22|14|5|7|87|3|23	0	0	1.26	0.71
HHO1_veg	XP_001470942.1	TTHERM_00149798	27|30	57	28.5	2	31|21|9|13|44|8|43	0	0	1.18	0.71
HHO1_veg	XP_001032697.1	TTHERM_00529860	32|24	56	28	2	28|41|42|39|37|34|37	0	0	0.76	0.71
HHO1_veg	XP_001015517.2	TTHERM_00382330	26|23	49	24.5	2	21|28|33|18|16|22|20	0	0	1.09	0.71
HHO1_veg	XP_001016015.1	TTHERM_00275740	25|21	46	23	2	32|46|50|45|26|31|44	0	0	0.59	0.71
HHO1_veg	XP_001032213.1	TTHERM_00655820	24|22	46	23	2	18|27|27|17|21|18|20	0	0	1.09	0.71
HHO1_veg	XP_001017628.2	TTHERM_00339640	21|24	45	22.5	2	22|24|30|38|25|33|22	0	0	0.81	0.71
HHO1_veg	XP_001025242.2	TTHERM_00836690	19|24	43	21.5	2	22|24|21|18|15|23|16	0	0	1.08	0.71
HHO1_veg	XP_001027120.2	TTHERM_00725970	19|23	42	21	2	29|24|5|23|32|34|29	0	0	0.84	0.71
HHO1_veg	XP_001025515.1	TTHERM_01049200	26|14	40	20	2	34|44|37|70|35|44|36	0	0	0.47	0.71
HHO1_veg	XP_001018186.1	TTHERM_00283300	15|24	39	19.5	2	14|19|31|11|24|48|17	0	0	0.83	0.71
HHO1_veg	XP_001022292.2	TTHERM_00502380	20|18	38	19	2	13|27|21|13|18|25|16	0	0	1	0.71
HHO1_veg	XP_001025001.1	TTHERM_00465040	15|23	38	19	2	45|23|24|24|19|25|29	0	0	0.7	0.71
HHO1_veg	XP_001017291.2	TTHERM_00196370	17|20	37	18.5	2	38|31|41|25|6|23|48	0	0	0.61	0.71
HHO1_veg	XP_001029853.1	TTHERM_01276420	18|19	37	18.5	2	27|32|10|24|21|30|37	0	0	0.72	0.71
HHO1_veg	XP_001014743.2	TTHERM_00047480	19|16	35	17.5	2	26|24|23|25|26|21|26	0	0	0.72	0.71
HHO1_veg	XP_001014927.1	TTHERM_00052310	15|20	35	17.5	2	21|28|28|28|34|41|22	0	0	0.61	0.71
HHO1_veg	XP_001016672.1	TTHERM_00190950	18|16	34	17	2	19|22|20|36|22|22|22	0	0	0.73	0.71
HHO1_veg	XP_001023483.1	TTHERM_00535740	16|18	34	17	2	23|29|24|25|23|26|27	0	0	0.67	0.71
HHO1_veg	XP_001019781.2	TTHERM_00137990	15|15	30	15	2	19|28|27|34|16|26|19	0	0	0.62	0.71
HHO1_veg	XP_001016756.1	TTHERM_00191800	10|20	30	15	2	23|27|41|3|21|20|23	0	0	0.66	0.71
HHO1_veg	XP_001017218.2	TTHERM_00194650	13|16	29	14.5	2	5|15|11|36|20|20|11	0	0	0.86	0.71
HHO1_veg	XP_001011432.2	TTHERM_00434070	11|18	29	14.5	2	17|15|12|15|28|25|24	0	0	0.75	0.71
HHO1_veg	XP_001011598.1	TTHERM_00736480	14|14	28	14	2	13|14|13|8|24|13|17	0	0	0.96	0.71
HHO1_veg	XP_001009990.1	TTHERM_01386050	14|14	28	14	2	19|21|14|22|28|22|20	0	0	0.67	0.71
HHO1_veg	XP_001021569.1	TTHERM_00149340	14|13	27	13.5	2	14|16|16|12|14|22|14	0	0	0.88	0.71
HHO1_veg	XP_001022188.1	TTHERM_00499300	10|17	27	13.5	2	35|31|7|38|3|7|49	0	0	0.56	0.71
HHO1_veg	XP_001017127.3	TTHERM_00193740	17|9	26	13	2	22|21|19|24|23|20|29	0	0	0.58	0.71
HHO1_veg	XP_001010960.2	TTHERM_00706300	13|13	26	13	2	19|21|18|17|19|21|20	0	0	0.67	0.71
HHO1_veg	XP_001023330.1	TTHERM_00444670	10|15	25	12.5	2	33|33|23|38|14|19|30	0	0	0.46	0.71
HHO1_veg	XP_001030102.1	TTHERM_01142730	10|15	25	12.5	2	21|9|14|16|17|10|18	0	0	0.83	0.71
HHO1_veg	XP_001023703.2	TTHERM_00243730	7|18	25	12.5	2	38|69|56|15|40|46|58	0	0	0.27	0.71
HHO1_veg	XP_001030936.2	TTHERM_00992730	13|9	22	11	2	15|16|12|23|21|17|16	0	0	0.64	0.71
HHO1_veg	XP_001013641.1	TTHERM_00829380	13|9	22	11	2	12|9|13|11|18|17|15	0	0	0.81	0.71
HHO1_veg	XP_001023540.1	TTHERM_00537300	11|10	21	10.5	2	11|17|17|20|9|15|16	0	0	0.7	0.71
HHO1_veg	XP_001020686.1	TTHERM_00221140	9|12	21	10.5	2	19|23|27|30|16|20|18	0	0	0.48	0.71
HHO1_veg	XP_001019693.2	TTHERM_00136120	11|10	21	10.5	2	21|7|6|6|11|5|26	0	0	0.9	0.71
HHO1_veg	XP_001019677.2	TTHERM_00134970	11|9	20	10	2	16|16|15|15|9|17|12	0	0	0.7	0.71
HHO1_veg	XP_001015522.1	TTHERM_00382380	9|11	20	10	2	17|23|16|18|9|14|16	0	0	0.62	0.71
HHO1_veg	XP_001022907.1	TTHERM_00579060	7|13	20	10	2	11|16|18|19|21|25|21	0	0	0.53	0.71
HHO1_veg	XP_001032872.1	TTHERM_00486600	8|12	20	10	2	21|19|0|28|2|5|20	0	0	0.74	0.71
HHO1_veg	XP_001017625.1	TTHERM_00339610	5|15	20	10	2	18|24|14|30|3|7|26	0	0	0.57	0.71
HHO1_veg	XP_001032358.2	TTHERM_00636970	9|10	19	9.5	2	19|9|6|10|11|3|22	0	0	0.83	0.71
HHO1_veg	XP_977107.2	TTHERM_00037060	8|10	18	9	2	14|19|17|15|13|13|16	0	0	0.59	0.71
HHO1_veg	XP_001021792.2	TTHERM_00899460	6|12	18	9	2	16|18|15|18|5|8|16	0	0	0.66	0.71
HHO1_veg	XP_001024853.2	TTHERM_00239290	8|10	18	9	2	14|12|9|7|9|12|10	0	0	0.86	0.71
HHO1_veg	XP_001009161.2	TTHERM_00550700	5|12	17	8.5	2	21|24|6|15|7|13|20	0	0	0.56	0.71
HHO1_veg	XP_001015874.1	TTHERM_00266390	8|8	16	8	2	10|11|8|8|15|7|12	0	0	0.79	0.71
HHO1_veg	XP_001032914.1	TTHERM_00487020	6|10	16	8	2	19|16|20|25|10|18|16	0	0	0.45	0.71
HHO1_veg	XP_001007432.1	TTHERM_00363210	7|9	16	8	2	9|11|12|12|9|20|8	0	0	0.69	0.71
HHO1_veg	XP_001017207.1	TTHERM_00194540	8|8	16	8	2	33|57|39|55|19|28|43	0	0	0.2	0.71
HHO1_veg	XP_001031614.2	TTHERM_00773610	6|10	16	8	2	9|13|15|14|11|11|12	0	0	0.66	0.71
HHO1_veg	XP_001018448.2	TTHERM_00344030	6|9	15	7.5	2	9|12|12|11|6|11|12	0	0	0.72	0.71
HHO1_veg	XP_001007665.1	TTHERM_00059330	7|8	15	7.5	2	23|28|20|31|0|3|30	0	0	0.39	0.71
HHO1_veg	XP_001014870.1	TTHERM_00051730	7|8	15	7.5	2	14|7|11|11|7|7|18	0	0	0.7	0.71
HHO1_veg	XP_001014520.1	TTHERM_00856520	6|9	15	7.5	2	7|16|13|15|14|19|14	0	0	0.54	0.71
HHO1_veg	XP_001024247.1	TTHERM_00459390	5|10	15	7.5	2	16|12|14|12|7|10|9	0	0	0.66	0.71
HHO1_veg	XP_001030821.1	TTHERM_01014750	4|11	15	7.5	2	21|21|38|25|9|14|18	0	0	0.36	0.71
HHO1_veg	XP_001014855.1	TTHERM_00050590	7|7	14	7	2	11|7|6|9|7|0|12	0	0	0.94	0.71
HHO1_veg	XP_001025898.2	TTHERM_00713470	8|6	14	7	2	9|12|7|18|7|15|9	0	0	0.64	0.71
HHO1_veg	XP_001032577.3	TTHERM_00584700	6|8	14	7	2	10|6|12|12|4|8|11	0	0	0.78	0.71
HHO1_veg	XP_001012392.2	TTHERM_00802450	7|6	13	6.5	2	7|8|8|13|4|7|10	0	0	0.8	0.71
HHO1_veg	XP_001010825.2	TTHERM_00122290	6|7	13	6.5	2	18|16|18|22|10|11|11	0	0	0.43	0.71
HHO1_veg	XP_001019588.1	TTHERM_00131110	7|6	13	6.5	2	7|4|7|7|9|12|8	0	0	0.84	0.71
HHO1_veg	XP_001031469.1	TTHERM_00823670	5|8	13	6.5	2	8|6|8|7|11|9|11	0	0	0.76	0.71
HHO1_veg	XP_001025347.1	TTHERM_00762890	5|8	13	6.5	2	24|21|16|14|0|10|20	0	0	0.43	0.71
HHO1_veg	XP_001017585.2	TTHERM_00338210	6|6	12	6	2	4|5|6|9|11|12|7	0	0	0.78	0.71
HHO1_veg	XP_001022710.2	TTHERM_00729250	5|7	12	6	2	3|22|8|16|5|8|11	0	0	0.58	0.71
HHO1_veg	XP_001014441.2	TTHERM_00522630	6|6	12	6	2	6|6|12|6|3|7|8	0	0	0.88	0.71
HHO1_veg	XP_001027843.2	TTHERM_00918510	6|6	12	6	2	9|11|2|9|5|3|13	0	0	0.81	0.71
HHO1_veg	XP_001008415.2	TTHERM_00016360	4|8	12	6	2	4|14|9|6|6|9|8	0	0	0.75	0.71
HHO1_veg	XP_001019717.1	TTHERM_00136360	6|5	11	5.5	2	11|11|11|12|4|6|11	0	0	0.58	0.71
HHO1_veg	XP_001032921.1	TTHERM_00487090	4|7	11	5.5	2	7|16|7|6|5|5|9	0	0	0.7	0.71
HHO1_veg	XP_001018127.2	TTHERM_00279670	5|6	11	5.5	2	13|18|11|16|7|9|19	0	0	0.41	0.71
HHO1_veg	XP_001032926.1	TTHERM_00487140	7|4	11	5.5	2	10|12|11|7|14|7|17	0	0	0.49	0.71
HHO1_veg	XP_001012263.1	TTHERM_00105110	5|6	11	5.5	2	34|21|32|34|5|7|27	0	0	0.24	0.71
HHO1_veg	XP_001023087.1	TTHERM_00353280	5|5	10	5	2	16|10|26|24|9|17|23	0	0	0.28	0.71
HHO1_veg	XP_001010221.2	TTHERM_00561680	5|5	10	5	2	6|10|3|2|8|0|14	0	0	0.81	0.71
HHO1_veg	XP_001009196.2	TTHERM_00551090	5|5	10	5	2	9|16|10|8|4|4|15	0	0	0.53	0.71
HHO1_veg	XP_001026650.1	TTHERM_01128560	5|5	10	5	2	8|8|10|10|6|5|9	0	0	0.62	0.71
HHO1_veg	XP_001030939.1	TTHERM_00992760	6|4	10	5	2	4|3|6|2|10|11|7	0	0	0.81	0.71
HHO1_veg	XP_001027671.1	TTHERM_00571650	3|7	10	5	2	11|5|7|10|5|7|9	0	0	0.65	0.71
HHO1_veg	XP_001029700.1	TTHERM_01345820	4|6	10	5	2	7|8|10|13|14|12|14	0	0	0.45	0.71
HHO1_veg	XP_001007918.1	TTHERM_00538940	4|6	10	5	2	35|43|81|47|74|120|22	0	0	0.08	0.71
HHO1_veg	XP_001019648.1	TTHERM_00133690	4|6	10	5	2	10|14|15|23|4|7|10	0	0	0.42	0.71
HHO1_veg	XP_001021714.1	TTHERM_00151810	4|6	10	5	2	8|17|21|15|0|3|11	0	0	0.47	0.71
HHO1_veg	XP_001025106.1	TTHERM_00469100	5|4	9	4.5	2	8|14|8|15|2|4|10	0	0	0.52	0.71
HHO1_veg	XP_001031387.2	TTHERM_00825190	5|4	9	4.5	2	5|10|13|6|9|7|6	0	0	0.56	0.71
HHO1_veg	XP_001019292.1	TTHERM_00384910	5|4	9	4.5	2	16|17|19|21|0|2|17	0	0	0.34	0.71
HHO1_veg	XP_001025506.1	TTHERM_01048110	4|5	9	4.5	2	17|17|5|16|7|9|20	0	0	0.35	0.71
HHO1_veg	XP_001033489.2	TTHERM_00313080	4|5	9	4.5	2	2|9|7|6|4|7|4	0	0	0.81	0.71
HHO1_veg	XP_001023312.1	TTHERM_00444500	4|5	9	4.5	2	12|9|5|15|4|13|14	0	0	0.44	0.71
HHO1_veg	XP_001023979.3	TTHERM_00474970	4|5	9	4.5	2	8|4|3|7|7|2|14	0	0	0.7	0.71
HHO1_veg	XP_001014476.1	TTHERM_00522980	5|4	9	4.5	2	11|26|2|20|3|0|20	0	0	0.38	0.71
HHO1_veg	XP_001025656.2	TTHERM_00697490	4|5	9	4.5	2	9|6|3|3|13|4|10	0	0	0.66	0.71
HHO1_veg	XP_001027842.1	TTHERM_00918500	5|4	9	4.5	2	10|8|8|5|6|10|6	0	0	0.59	0.71
HHO1_veg	XP_976850.1	TTHERM_00028540	4|5	9	4.5	2	8|7|8|12|6|15|9	0	0	0.48	0.71
HHO1_veg	XP_001027812.1	TTHERM_00678360	4|5	9	4.5	2	23|31|28|24|9|18|23	0	0	0.2	0.71
HHO1_veg	XP_001015478.2	TTHERM_00378970	4|5	9	4.5	2	5|12|7|11|4|5|14	0	0	0.54	0.71
HHO1_veg	XP_001023373.2	TTHERM_00446090	3|6	9	4.5	2	10|14|11|19|3|4|11	0	0	0.44	0.71
HHO1_veg	XP_001023177.1	TTHERM_00492850	4|5	9	4.5	2	30|36|65|66|39|64|30	0	0	0.1	0.71
HHO1_veg	XP_001033134.1	TTHERM_00442210	2|7	9	4.5	2	11|24|15|17|6|6|18	0	0	0.32	0.71
HHO1_veg	XP_001033201.1	TTHERM_00442880	2|7	9	4.5	2	16|26|17|13|0|0|21	0	0	0.34	0.71
HHO1_veg	XP_001011805.3	TTHERM_00391300	5|3	8	4	2	7|8|9|7|2|3|8	0	0	0.64	0.71
HHO1_veg	XP_001026371.1	TTHERM_00670500	4|4	8	4	2	5|10|5|5|0|4|9	0	0	0.74	0.71
HHO1_veg	XP_001027984.2	TTHERM_00497960	4|4	8	4	2	9|9|9|6|7|9|6	0	0	0.51	0.71
HHO1_veg	XP_001021901.2	TTHERM_01207550	3|5	8	4	2	3|6|6|7|6|7|6	0	0	0.68	0.71
HHO1_veg	XP_001024027.1	TTHERM_00657270	3|5	8	4	2	5|8|17|0|10|11|6	0	0	0.49	0.71
HHO1_veg	XP_001024332.1	TTHERM_00532090	4|3	7	3.5	2	5|7|8|5|5|4|3	0	0	0.66	0.71
HHO1_veg	XP_001020075.1	TTHERM_00668060	4|3	7	3.5	2	7|8|9|5|6|7|6	0	0	0.51	0.71
HHO1_veg	XP_001011166.1	TTHERM_00145260	4|3	7	3.5	2	4|11|11|10|2|4|7	0	0	0.5	0.71
HHO1_veg	XP_001015768.1	TTHERM_00079270	3|4	7	3.5	2	8|5|5|8|3|7|7	0	0	0.57	0.71
HHO1_veg	XP_001021966.1	TTHERM_00859260	3|4	7	3.5	2	5|6|5|6|2|0|5	0	0	0.84	0.71
HHO1_veg	XP_001030887.1	TTHERM_01002890	3|4	7	3.5	2	4|8|10|7|8|8|6	0	0	0.48	0.71
HHO1_veg	XP_001022895.2	TTHERM_00578940	4|3	7	3.5	2	8|9|5|7|0|6|10	0	0	0.54	0.71
HHO1_veg	XP_001024704.2	TTHERM_00616340	3|4	7	3.5	2	10|11|5|14|4|10|17	0	0	0.35	0.71
HHO1_veg	XP_001021401.1	TTHERM_00317200	2|5	7	3.5	2	3|7|8|19|7|10|11	0	0	0.38	0.71
HHO1_veg	XP_001013144.1	TTHERM_00295120	3|4	7	3.5	2	7|4|3|12|3|5|8	0	0	0.58	0.71
HHO1_veg	XP_001017489.2	TTHERM_00333220	2|5	7	3.5	2	4|6|2|5|4|11|9	0	0	0.6	0.71
HHO1_veg	XP_001008606.2	TTHERM_00812780	2|5	7	3.5	2	8|7|4|4|4|3|7	0	0	0.66	0.71
HHO1_veg	XP_001009730.2	TTHERM_00158020	3|4	7	3.5	2	7|10|10|10|8|10|5	0	0	0.41	0.71
HHO1_veg	XP_001030655.1	TTHERM_01043090	3|3	6	3	2	3|2|3|5|6|4|2	0	0	0.84	0.71
HHO1_veg	XP_001026079.1	TTHERM_00969600	4|2	6	3	2	5|7|2|7|0|0|7	0	0	0.75	0.71
HHO1_veg	XP_001019790.1	TTHERM_00138080	4|2	6	3	2	9|5|8|5|2|7|10	0	0	0.46	0.71
HHO1_veg	XP_001020129.1	TTHERM_00661650	3|3	6	3	2	3|9|3|4|0|3|4	0	0	0.81	0.71
HHO1_veg	XP_001018333.1	TTHERM_00753340	4|2	6	3	2	3|5|2|5|4|6|3	0	0	0.75	0.71
HHO1_veg	XP_001015934.1	TTHERM_00267990	2|4	6	3	2	4|6|3|3|2|2|8	0	0	0.75	0.71
HHO1_veg	XP_001021320.2	TTHERM_00316280	2|4	6	3	2	3|7|8|8|2|6|3	0	0	0.57	0.71
HHO1_veg	XP_001012774.1	TTHERM_00089240	2|4	6	3	2	6|2|8|10|3|4|7	0	0	0.53	0.71
HHO1_veg	XP_001022164.1	TTHERM_00787250	0|6	6	3	2	7|14|10|22|8|9|12	0	0	0.26	0.71
HHO1_veg	XP_001007748.1	TTHERM_00068110	3|2	5	2.5	2	19|14|11|10|0|2|18	0	0	0.24	0.71
HHO1_veg	XP_001030812.2	TTHERM_01014660	3|2	5	2.5	2	11|10|7|10|3|2|13	0	0	0.31	0.71
HHO1_veg	XP_001026767.3	TTHERM_00865270	3|2	5	2.5	2	5|3|4|0|2|2|6	0	0	0.8	0.71
HHO1_veg	XP_001012875.2	TTHERM_00094210	3|2	5	2.5	2	26|18|27|22|4|3|26	0	0	0.14	0.71
HHO1_veg	XP_001471367.1	TTHERM_00193849	3|2	5	2.5	2	6|9|10|12|3|11|7	0	0	0.3	0.71
HHO1_veg	XP_001026952.1	TTHERM_00688500	3|2	5	2.5	2	4|6|15|3|6|10|2	0	0	0.38	0.71
HHO1_veg	XP_977058.2	TTHERM_00035580	2|3	5	2.5	2	11|7|8|14|11|14|11	0	0	0.23	0.71
HHO1_veg	XP_001019485.2	TTHERM_00627000	3|2	5	2.5	2	5|3|0|6|2|4|4	0	0	0.73	0.71
HHO1_veg	XP_001019348.2	TTHERM_00388440	2|3	5	2.5	2	7|7|6|11|2|3|8	0	0	0.4	0.71
HHO1_veg	XP_001013247.2	TTHERM_00297140	3|2	5	2.5	2	2|4|3|5|2|5|2	0	0	0.76	0.71
HHO1_veg	XP_001009301.1	TTHERM_00848090	2|3	5	2.5	2	3|6|3|8|4|6|7	0	0	0.47	0.71
HHO1_veg	XP_001029970.1	TTHERM_01194660	2|3	5	2.5	2	3|7|6|13|5|8|9	0	0	0.34	0.71
HHO1_veg	XP_001026420.2	TTHERM_00325580	0|5	5	2.5	2	8|7|5|4|7|4|5	0	0	0.44	0.71
HHO1_veg	XP_001013749.1	TTHERM_00424720	0|5	5	2.5	2	9|15|11|20|12|18|17	0	0	0.17	0.71
HHO1_veg	XP_001031932.1	TTHERM_00715730	0|5	5	2.5	2	6|11|9|5|3|3|11	0	0	0.36	0.71
HHO1_veg	XP_001030416.2	TTHERM_01084200	2|2	4	2	2	2|2|4|4|3|5|6	0	0	0.54	0.71
HHO1_veg	XP_001471009.1	TTHERM_00659131	2|2	4	2	2	8|10|10|31|7|8|8	0	0	0.17	0.71
HHO1_veg	XP_976643.1	TTHERM_00545860	2|2	4	2	2	2|3|5|0|2|2|2	0	0	0.88	0.71
HHO1_veg	XP_001015413.1	TTHERM_00377330	2|2	4	2	2	8|5|5|4|0|3|10	0	0	0.4	0.71
HHO1_veg	XP_001021328.1	TTHERM_00316360	2|2	4	2	2	2|2|0|5|2|2|4	0	0	0.82	0.71
HHO1_veg	XP_001007721.1	TTHERM_00066830	0|4	4	2	2	20|18|27|14|26|31|33	0	0	0.08	0.71
HHO1_veg	XP_001033345.1	TTHERM_00420900	0|4	4	2	2	4|5|0|5|8|11|6	0	0	0.36	0.71
HHO1_veg	XP_001013171.1	TTHERM_00295390	0|4	4	2	2	0|11|4|11|8|6|9	0	0	0.29	0.71
HHO1_veg	XP_001022961.1	TTHERM_00348060	0|4	4	2	2	7|7|7|12|3|4|6	0	0	0.3	0.71
HHO1_veg	XP_001031066.1	TTHERM_00938910	3|0	3	1.5	2	0|15|0|3|3|2|6	0	0	0.36	0.71
HHO1_veg	XP_001021122.1	TTHERM_00310470	3|0	3	1.5	2	5|0|4|5|3|6|0	0	0	0.46	0.71
HHO1_veg	XP_001008743.1	TTHERM_00171850	3|0	3	1.5	2	21|10|21|14|3|4|11	0	0	0.12	0.71
HHO1_veg	XP_001013140.2	TTHERM_00295080	0|3	3	1.5	2	7|7|7|4|6|9|4	0	0	0.24	0.71
HHO1_veg	XP_001014699.1	TTHERM_00047040	0|3	3	1.5	2	4|20|9|24|2|4|11	0	0	0.14	0.71
HHO1_veg	XP_001029852.1	TTHERM_01276410	0|3	3	1.5	2	8|4|11|11|0|0|6	0	0	0.26	0.71
HHO1_veg	XP_001014626.1	TTHERM_00046310	0|3	3	1.5	2	22|23|9|21|8|12|30	0	0	0.08	0.71
HHO1_veg	XP_001020674.1	TTHERM_00221020	0|3	3	1.5	2	10|3|9|11|0|3|8	0	0	0.24	0.71
HHO1_veg	XP_001015664.1	TTHERM_00077230	0|3	3	1.5	2	28|42|73|42|26|49|27	0	0	0.04	0.71
HHO1_veg	XP_001009983.2	TTHERM_00975380	2|0	2	1	2	3|0|3|7|0|0|3	0	0	0.44	0.71
HHO1_veg	XP_001032736.1	TTHERM_00530250	2|0	2	1	2	5|4|5|7|0|3|5	0	0	0.24	0.71
HHO1_veg	XP_001032336.1	TTHERM_00649420	2|0	2	1	2	3|3|0|4|2|0|7	0	0	0.37	0.71
HHO1_veg	XP_001014750.1	TTHERM_00047550	2|0	2	1	2	181|111|139|176|3|4|153	0	0	0.01	0.71
HHO1_veg	XP_001031959.1	TTHERM_00716020	2|0	2	1	2	3|2|6|2|0|5|4	0	0	0.32	0.71
HHO1_veg	XP_001023309.1	TTHERM_00444470	2|0	2	1	2	5|2|8|5|0|0|5	0	0	0.28	0.71
HHO1_veg	XP_001014801.1	TTHERM_00049060	2|0	2	1	2	0|3|6|2|0|0|3	0	0	0.5	0.71
HHO1_veg	XP_001014311.2	TTHERM_00227800	2|0	2	1	2	0|3|0|5|0|0|6	0	0	0.5	0.71
HHO1_veg	XP_001011387.2	TTHERM_00433610	2|0	2	1	2	3|6|4|2|5|4|0	0	0	0.29	0.71
HHO1_veg	XP_001017075.1	TTHERM_00193220	2|0	2	1	2	2|0|8|8|0|0|0	0	0	0.39	0.71
HHO1_veg	XP_001031770.1	TTHERM_00722920	2|0	2	1	2	0|2|0|5|3|7|0	0	0	0.41	0.71
HHO1_veg	XP_001009835.1	TTHERM_00161050	2|0	2	1	2	6|2|13|7|0|0|5	0	0	0.21	0.71
HHO1_veg	XP_001019799.3	TTHERM_00138170	2|0	2	1	2	0|2|3|0|5|4|0	0	0	0.5	0.71
HHO1_veg	XP_001011161.1	TTHERM_00145210	2|0	2	1	2	5|2|0|2|0|2|5	0	0	0.44	0.71
HHO1_veg	XP_001012505.1	TTHERM_01053080	2|0	2	1	2	9|0|13|17|0|0|7	0	0	0.15	0.71
HHO1_veg	XP_001014048.1	TTHERM_00400750	2|0	2	1	2	3|3|14|6|0|0|2	0	0	0.25	0.71
HHO1_veg	XP_001024697.1	TTHERM_00616270	0|2	2	1	2	3|5|3|5|3|4|4	0	0	0.26	0.71
HHO1_veg	XP_001015733.2	TTHERM_00078920	0|2	2	1	2	0|2|3|5|0|5|0	0	0	0.47	0.71
HHO1_veg	XP_001032893.1	TTHERM_00486810	0|2	2	1	2	0|3|11|0|0|0|3	0	0	0.41	0.71
HHO1_veg	XP_001020930.2	TTHERM_00794110	0|2	2	1	2	0|0|16|3|0|0|3	0	0	0.32	0.71
HHO1_veg	XP_001013093.1	TTHERM_00294610	0|2	2	1	2	3|0|10|2|0|0|3	0	0	0.39	0.71
HHO1_veg	XP_976870.2	TTHERM_00028740	0|2	2	1	2	6|0|0|0|2|0|13	0	0	0.33	0.71
HHO1_veg	XP_001012199.1	TTHERM_00101500	0|2	2	1	2	6|0|9|6|0|4|8	0	0	0.21	0.71
HHO1_veg	XP_001015794.1	TTHERM_00079540	0|2	2	1	2	8|6|4|8|0|2|6	0	0	0.21	0.71
HHO1_veg	XP_001010758.2	TTHERM_00117590	0|2	2	1	2	2|2|12|0|0|4|2	0	0	0.32	0.71
HHO1_veg	XP_001015443.2	TTHERM_00378620	0|2	2	1	2	2|3|4|2|0|0|4	0	0	0.47	0.71

## Sheet: Tab#2; SAINT HHO1- starved
Bait	Prey	Locus Tag	Spec	SpecSum	AvgSpec	NumReplicates	ctrlCounts	AvgP	MaxP	FoldChange	BFDR	Annotation
HHO1_starved	XP_001031474.1	TTHERM_00823720	63|66	129	64.5	2	5|0	1	1	25.8	0	HHO1
HHO1_starved	XP_001025987.1	TTHERM_01040830	16|32	48	24	2	0|0	1	1	240	0	JSL1 (JUB6-like 1)
HHO1_starved	XP_001015767.2	TTHERM_00079260	4|4	8	4	2	0|0	1	1	40	0	Coiled Coiled
HHO1_starved	XP_001029816.1	TTHERM_01289140	3|5	8	4	2	0|0	0.99	1	40	0	MXR1
HHO1_starved	XP_001012262.3	TTHERM_00105100	4|2	6	3	2	0|0	0.94	1	30	0.03
HHO1_starved	XP_001029778.1	TTHERM_01308010	3|2	5	2.5	2	0|0	0.93	0.98	25	0.03
HHO1_starved	XP_001007930.1	TTHERM_00540050	2|2	4	2	2	0|0	0.88	0.88	20	0.04
HHO1_starved	XP_001030668.2	TTHERM_01043220	2|2	4	2	2	0|0	0.88	0.88	20	0.04
HHO1_starved	XP_001471331.1	TTHERM_00641119	5|5	10	5	2	0|2	0.54	0.54	5	0.08
HHO1_starved	XP_001008743.1	TTHERM_00171850	18|31	49	24.5	2	9|6	0.52	1	3.27	0.09
HHO1_starved	XP_001007751.3	TTHERM_00068140	4|14	18	9	2	2|3	0.5	1	3.6	0.11
HHO1_starved	XP_001018174.1	TTHERM_00283180	0|26	26	13	2	0|0	0.5	1	130	0.12
HHO1_starved	XP_001033379.1	TTHERM_00311960	0|20	20	10	2	0|0	0.5	1	100	0.14
HHO1_starved	XP_001020684.2	TTHERM_00221120	4|0	4	2	2	0|0	0.5	1	20	0.25
HHO1_starved	XP_001032947.3	TTHERM_00470570	0|4	4	2	2	0|0	0.5	1	20	0.25
HHO1_starved	XP_001021598.1	TTHERM_00149630	3|0	3	1.5	2	0|0	0.49	0.98	15	0.29
HHO1_starved	XP_001030678.1	TTHERM_01043320	3|0	3	1.5	2	0|0	0.49	0.98	15	0.29
HHO1_starved	XP_001022605.2	TTHERM_00624780	0|3	3	1.5	2	0|0	0.49	0.98	15	0.29
HHO1_starved	XP_001016314.1	TTHERM_00128330	0|3	3	1.5	2	0|0	0.49	0.98	15	0.29
HHO1_starved	XP_001013302.1	TTHERM_00449020	0|3	3	1.5	2	0|0	0.49	0.98	15	0.29
HHO1_starved	XP_001021586.1	TTHERM_00149510	0|3	3	1.5	2	0|0	0.49	0.98	15	0.29
HHO1_starved	XP_001032655.1	#N/A	0|3	3	1.5	2	0|0	0.49	0.98	15	0.29
HHO1_starved	XP_001011917.1	TTHERM_00394450	0|3	3	1.5	2	0|0	0.49	0.98	15	0.29
HHO1_starved	XP_001030129.1	TTHERM_01141570	3|6	9	4.5	2	0|2	0.45	0.69	4.5	0.37
HHO1_starved	XP_001027526.3	TTHERM_01055600	2|0	2	1	2	0|0	0.44	0.88	10	0.37
HHO1_starved	XP_001023548.3	TTHERM_00537380	2|0	2	1	2	0|0	0.44	0.88	10	0.37
HHO1_starved	XP_001008827.3	TTHERM_00185560	2|0	2	1	2	0|0	0.44	0.88	10	0.37
HHO1_starved	XP_001032622.2	TTHERM_00585170	2|0	2	1	2	0|0	0.44	0.88	10	0.37
HHO1_starved	XP_001025680.3	TTHERM_01079120	2|0	2	1	2	0|0	0.44	0.88	10	0.37
HHO1_starved	XP_001021342.1	TTHERM_00316500	2|0	2	1	2	0|0	0.44	0.88	10	0.37
HHO1_starved	XP_001012496.1	TTHERM_01052990	2|0	2	1	2	0|0	0.44	0.88	10	0.37
HHO1_starved	XP_001022689.1	TTHERM_00729040	2|0	2	1	2	0|0	0.44	0.88	10	0.37
HHO1_starved	XP_001019852.1	TTHERM_00139700	2|0	2	1	2	0|0	0.44	0.88	10	0.37
HHO1_starved	XP_001009017.2	#N/A	2|0	2	1	2	0|0	0.44	0.88	10	0.37
HHO1_starved	XP_001014391.1	TTHERM_00522130	2|0	2	1	2	0|0	0.44	0.88	10	0.37
HHO1_starved	XP_001014472.1	TTHERM_00522940	0|2	2	1	2	0|0	0.44	0.88	10	0.37
HHO1_starved	NP_149386.1	TepyoMp23	0|2	2	1	2	0|0	0.44	0.88	10	0.37
HHO1_starved	XP_001011108.1	TTHERM_00143690	0|2	2	1	2	0|0	0.44	0.88	10	0.37
HHO1_starved	XP_001020565.1	TTHERM_00218930	0|2	2	1	2	0|0	0.44	0.88	10	0.37
HHO1_starved	XP_001018140.1	#N/A	0|2	2	1	2	0|0	0.44	0.88	10	0.37
HHO1_starved	XP_001019544.1	TTHERM_00628580	0|2	2	1	2	0|0	0.44	0.88	10	0.37
HHO1_starved	XP_001027822.1	#N/A	0|2	2	1	2	0|0	0.44	0.88	10	0.37
HHO1_starved	XP_001024152.1	#N/A	0|2	2	1	2	0|0	0.44	0.88	10	0.37
HHO1_starved	XP_001013137.1	#N/A	0|2	2	1	2	0|0	0.44	0.88	10	0.37
HHO1_starved	XP_001017240.1	TTHERM_00195860	2|5	7	3.5	2	0|2	0.31	0.54	3.5	0.47
HHO1_starved	XP_001023386.1	TTHERM_00446240	0|5	5	2.5	2	0|2	0.27	0.54	2.5	0.48
HHO1_starved	XP_001022078.1	TTHERM_00566770	4|0	4	2	2	0|2	0.19	0.38	2	0.49
HHO1_starved	XP_001031676.1	TTHERM_00760600	5|0	5	2.5	2	0|3	0.15	0.29	1.67	0.5
HHO1_starved	XP_977189.1	TTHERM_00038880	3|0	3	1.5	2	2|0	0.1	0.2	1.5	0.51
HHO1_starved	XP_001023996.2	TTHERM_00475140	4|7	11	5.5	2	0|5	0.09	0.16	2.2	0.53
HHO1_starved	XP_001027546.2	TTHERM_01339580	8|2	10	5	2	2|4	0.09	0.17	1.67	0.53
HHO1_starved	XP_001011029.1	TTHERM_00140920	4|0	4	2	2	0|3	0.08	0.16	1.33	0.53
HHO1_starved	XP_001010450.1	TTHERM_00355520	3|5	8	4	2	0|4	0.07	0.12	2	0.54
HHO1_starved	XP_001008794.2	TTHERM_00185230	2|2	4	2	2	0|2	0.08	0.08	2	0.54
HHO1_starved	XP_001030820.1	TTHERM_01014740	0|2	2	1	2	0|2	0.04	0.08	1	0.57
HHO1_starved	XP_001032630.1	TTHERM_00585250	0|2	2	1	2	2|0	0.04	0.08	1	0.57
HHO1_starved	XP_001026590.2	TTHERM_01146030	8|15	23	11.5	2	4|8	0.03	0.07	1.92	0.6
HHO1_starved	XP_001031557.1	TTHERM_00822340	0|3	3	1.5	2	3|0	0.03	0.06	1	0.6
HHO1_starved	NP_149377.1	TepyoMp14	0|7	7	3.5	2	3|3	0.03	0.06	1.17	0.61
HHO1_starved	XP_001017986.1	TTHERM_00621610	0|4	4	2	2	0|4	0.02	0.05	1	0.62
HHO1_starved	XP_001010506.1	TTHERM_00357080	0|4	4	2	2	0|4	0.02	0.05	1	0.62
HHO1_starved	XP_001020787.1	TTHERM_00408950	2|14	16	8	2	8|4	0.01	0.02	1.33	0.63
HHO1_starved	XP_001018576.2	TTHERM_00285620	4|4	8	4	2	0|5	0.01	0.01	1.6	0.63
HHO1_starved	XP_001015942.1	TTHERM_00268070	2|2	4	2	2	0|3	0.02	0.02	1.33	0.63
HHO1_starved	XP_001014080.1	TTHERM_00402070	2|0	2	1	2	0|3	0.01	0.02	0.67	0.63
HHO1_starved	XP_001022132.2	TTHERM_00786930	0|2	2	1	2	3|0	0.01	0.02	0.67	0.63
HHO1_starved	XP_001026959.1	TTHERM_00688570	0|2	2	1	2	0|3	0.01	0.02	0.67	0.63
HHO1_starved	XP_001030884.3	TTHERM_01002860	7|3	10	5	2	0|7	0.01	0.02	1.43	0.65
HHO1_starved	XP_001025866.1	TTHERM_00713140	4|2	6	3	2	0|5	0.01	0.01	1.2	0.66
HHO1_starved	XP_001033131.1	TTHERM_00442180	0|4	4	2	2	0|5	0.01	0.01	0.8	0.66
HHO1_starved	XP_001031569.1	TTHERM_00773160	7|13	20	10	2	4|8	0	0.01	1.67	0.67
HHO1_starved	XP_001032421.1	TTHERM_00637600	6|13	19	9.5	2	5|7	0	0.01	1.58	0.67
HHO1_starved	XP_001025305.1	TTHERM_01299660	2|3	5	2.5	2	0|5	0	0	1	0.68
HHO1_starved	XP_001019705.1	TTHERM_00136240	3|16	19	9.5	2	8|7	0	0	1.27	0.69
HHO1_starved	XP_001020632.1	TTHERM_00220600	9|28	37	18.5	2	13|12	0	0	1.48	0.7
HHO1_starved	XP_001013810.1	TTHERM_00426320	2|3	5	2.5	2	2|3	0	0	1	0.7
HHO1_starved	XP_001011682.1	TTHERM_00594220	0|3	3	1.5	2	2|3	0	0	0.6	0.7
HHO1_starved	XP_001029987.1	TTHERM_01194830	3|5	8	4	2	3|4	0	0	1.14	0.71
HHO1_starved	XP_001010608.1	TTHERM_00613630	0|4	4	2	2	7|0	0	0	0.57	0.71
HHO1_starved	XP_001030885.3	TTHERM_01002870	8|6	14	7	2	7|3	0	0	1.4	0.72
HHO1_starved	XP_001027802.1	TTHERM_00678260	7|7	14	7	2	6|4	0	0	1.4	0.72
HHO1_starved	XP_001018154.1	TTHERM_00280990	4|10	14	7	2	7|5	0	0	1.17	0.72
HHO1_starved	XP_001032860.1	TTHERM_00486480	2|5	7	3.5	2	3|5	0	0	0.88	0.72
HHO1_starved	XP_001027015.1	TTHERM_01212860	3|8	11	5.5	2	5|6	0	0	1	0.73
HHO1_starved	XP_001031108.1	TTHERM_00926990	2|7	9	4.5	2	4|6	0	0	0.9	0.73
HHO1_starved	XP_001007530.1	TTHERM_00055990	11|10	21	10.5	2	2|13	0	0	1.4	0.74
HHO1_starved	XP_001014650.1	TTHERM_00046550	4|17	21	10.5	2	10|9	0	0	1.11	0.74
HHO1_starved	XP_001021485.2	TTHERM_00147510	4|6	10	5	2	2|9	0	0	0.91	0.75
HHO1_starved	XP_001016910.1	TTHERM_00979780	3|6	9	4.5	2	4|7	0	0	0.82	0.75
HHO1_starved	XP_001021308.2	TTHERM_00316160	0|6	6	3	2	6|5	0	0	0.55	0.75
HHO1_starved	XP_001012263.1	TTHERM_00105110	23|33	56	28	2	15|18	0	0	1.7	0.76
HHO1_starved	XP_001024637.1	TTHERM_00614680	3|14	17	8.5	2	10|8	0	0	0.94	0.76
HHO1_starved	XP_001022417.1	TTHERM_00558550	0|15	15	7.5	2	8|11	0	0	0.79	0.76
HHO1_starved	XP_001022125.1	TTHERM_00785870	0|8	8	4	2	9|5	0	0	0.57	0.76
HHO1_starved	XP_001010053.1	TTHERM_00633150	0|8	8	4	2	7|7	0	0	0.57	0.76
HHO1_starved	XP_001021792.2	TTHERM_00899460	6|13	19	9.5	2	9|10	0	0	1	0.77
HHO1_starved	XP_001007594.1	TTHERM_00058610	7|11	18	9	2	7|11	0	0	1	0.77
HHO1_starved	XP_001011035.2	TTHERM_00140980	3|12	15	7.5	2	12|8	0	0	0.75	0.77
HHO1_starved	XP_001014441.2	TTHERM_00522630	5|9	14	7	2	5|11	0	0	0.88	0.77
HHO1_starved	XP_001017076.2	TTHERM_00193230	5|9	14	7	2	5|11	0	0	0.88	0.77
HHO1_starved	XP_001014723.2	TTHERM_00047280	0|13	13	6.5	2	8|13	0	0	0.62	0.77
HHO1_starved	XP_001032921.1	TTHERM_00487090	18|15	33	16.5	2	9|17	0	0	1.27	0.78
HHO1_starved	XP_001023295.1	TTHERM_00444330	0|13	13	6.5	2	14|8	0	0	0.59	0.78
HHO1_starved	XP_001025944.1	TTHERM_01113100	19|15	34	17	2	11|25	0	0	0.94	0.79
HHO1_starved	XP_001014947.1	TTHERM_00052510	6|25	31	15.5	2	26|12	0	0	0.82	0.79
HHO1_starved	XP_001009826.1	TTHERM_00160960	7|19	26	13	2	17|18	0	0	0.74	0.79
HHO1_starved	XP_001022027.2	TTHERM_00564280	2|20	22	11	2	17|18	0	0	0.63	0.79
HHO1_starved	XP_001022200.2	TTHERM_00499420	18|57	75	37.5	2	84|75	0	0	0.47	0.8
HHO1_starved	XP_001009172.1	TTHERM_00550810	20|52	72	36	2	40|58	0	0	0.73	0.8
HHO1_starved	XP_001023006.1	TTHERM_00348510	24|44	68	34	2	70|73	0	0	0.48	0.8
HHO1_starved	XP_001011141.1	TTHERM_00145010	12|47	59	29.5	2	59|46	0	0	0.56	0.8
HHO1_starved	XP_001022424.1	TTHERM_00558620	21|32	53	26.5	2	35|45	0	0	0.66	0.8
HHO1_starved	XP_001017488.2	TTHERM_00333210	15|38	53	26.5	2	56|38	0	0	0.56	0.8
HHO1_starved	XP_001027976.1	TTHERM_00497880	20|27	47	23.5	2	72|78	0	0	0.31	0.8
HHO1_starved	XP_001471063.1	TTHERM_00647339	3|43	46	23	2	46|32	0	0	0.59	0.8
HHO1_starved	XP_001009203.1	TTHERM_00551160	21|24	45	22.5	2	32|39	0	0	0.63	0.8
HHO1_starved	XP_001017206.1	TTHERM_00194530	12|33	45	22.5	2	27|32	0	0	0.76	0.8
HHO1_starved	XP_001007209.2	TTHERM_00414440	8|36	44	22	2	59|28	0	0	0.51	0.8
HHO1_starved	XP_001016593.1	TTHERM_00189170	9|33	42	21	2	41|57	0	0	0.43	0.8
HHO1_starved	XP_001031057.2	TTHERM_00938820	22|19	41	20.5	2	31|45	0	0	0.54	0.8
HHO1_starved	XP_001030821.1	TTHERM_01014750	17|20	37	18.5	2	17|38	0	0	0.67	0.8
HHO1_starved	XP_001009780.1	TTHERM_00158520	13|22	35	17.5	2	36|35	0	0	0.49	0.8
HHO1_starved	XP_001030083.3	TTHERM_01151500	11|24	35	17.5	2	44|39	0	0	0.42	0.8
HHO1_starved	XP_001031588.1	TTHERM_00773350	9|26	35	17.5	2	26|35	0	0	0.57	0.8
HHO1_starved	XP_001021917.1	TTHERM_01207720	4|31	35	17.5	2	40|28	0	0	0.51	0.8
HHO1_starved	XP_001008287.1	TTHERM_00013070	3|32	35	17.5	2	25|32	0	0	0.61	0.8
HHO1_starved	XP_001470942.1	TTHERM_00149798	8|26	34	17	2	58|36	0	0	0.36	0.8
HHO1_starved	XP_001031587.1	TTHERM_00773340	9|23	32	16	2	31|43	0	0	0.43	0.8
HHO1_starved	XP_001016756.1	TTHERM_00191800	16|15	31	15.5	2	31|32	0	0	0.49	0.8
HHO1_starved	XP_001032213.1	TTHERM_00655820	15|16	31	15.5	2	24|25	0	0	0.63	0.8
HHO1_starved	XP_001010074.1	TTHERM_00633360	5|25	30	15	2	52|51	0	0	0.29	0.8
HHO1_starved	XP_001032697.1	TTHERM_00529860	11|17	28	14	2	31|31	0	0	0.45	0.8
HHO1_starved	XP_001018948.1	TTHERM_00582070	2|26	28	14	2	25|22	0	0	0.6	0.8
HHO1_starved	XP_001010203.1	TTHERM_00561490	2|26	28	14	2	20|28	0	0	0.58	0.8
HHO1_starved	XP_001014743.2	TTHERM_00047480	13|14	27	13.5	2	34|24	0	0	0.47	0.8
HHO1_starved	XP_001016015.1	TTHERM_00275740	11|15	26	13	2	40|38	0	0	0.33	0.8
HHO1_starved	XP_001017291.2	TTHERM_00196370	11|14	25	12.5	2	29|25	0	0	0.46	0.8
HHO1_starved	XP_001023703.2	TTHERM_00243730	10|15	25	12.5	2	59|49	0	0	0.23	0.8
HHO1_starved	XP_001017628.2	TTHERM_00339640	10|14	24	12	2	18|29	0	0	0.51	0.8
HHO1_starved	XP_001016672.1	TTHERM_00190950	10|13	23	11.5	2	28|19	0	0	0.49	0.8
HHO1_starved	XP_001017375.2	TTHERM_00476670	8|13	21	10.5	2	46|27	0	0	0.29	0.8
HHO1_starved	XP_001030092.1	TTHERM_01151600	8|12	20	10	2	32|28	0	0	0.33	0.8
HHO1_starved	XP_001025242.2	TTHERM_00836690	9|10	19	9.5	2	20|20	0	0	0.47	0.8
HHO1_starved	XP_001014703.2	TTHERM_00047080	10|9	19	9.5	2	17|15	0	0	0.59	0.8
HHO1_starved	XP_001014927.1	TTHERM_00052310	7|12	19	9.5	2	27|37	0	0	0.3	0.8
HHO1_starved	XP_001026177.1	TTHERM_00790790	0|19	19	9.5	2	23|22	0	0	0.42	0.8
HHO1_starved	XP_001032631.2	TTHERM_00585260	6|12	18	9	2	8|25	0	0	0.55	0.8
HHO1_starved	XP_001026338.2	TTHERM_00670170	3|15	18	9	2	32|18	0	0	0.36	0.8
HHO1_starved	XP_001023483.1	TTHERM_00535740	8|9	17	8.5	2	25|23	0	0	0.35	0.8
HHO1_starved	XP_001010960.2	TTHERM_00706300	9|8	17	8.5	2	20|16	0	0	0.47	0.8
HHO1_starved	XP_001029813.1	TTHERM_01289110	5|12	17	8.5	2	37|25	0	0	0.27	0.8
HHO1_starved	XP_001032401.3	TTHERM_00637400	2|15	17	8.5	2	25|16	0	0	0.41	0.8
HHO1_starved	XP_001020377.2	TTHERM_00797930	3|14	17	8.5	2	23|14	0	0	0.46	0.8
HHO1_starved	XP_001007665.1	TTHERM_00059330	8|8	16	8	2	21|13	0	0	0.47	0.8
HHO1_starved	XP_001011598.1	TTHERM_00736480	7|9	16	8	2	26|13	0	0	0.41	0.8
HHO1_starved	XP_001011432.2	TTHERM_00434070	9|7	16	8	2	23|18	0	0	0.39	0.8
HHO1_starved	XP_001030102.1	TTHERM_01142730	6|10	16	8	2	14|6	0	0	0.8	0.8
HHO1_starved	XP_001022292.2	TTHERM_00502380	5|11	16	8	2	14|21	0	0	0.46	0.8
HHO1_starved	XP_001015517.2	TTHERM_00382330	5|11	16	8	2	29|25	0	0	0.3	0.8
HHO1_starved	XP_001019677.2	TTHERM_00134970	8|7	15	7.5	2	9|15	0	0	0.62	0.8
HHO1_starved	XP_001014643.1	TTHERM_00046480	7|8	15	7.5	2	4|13	0	0	0.88	0.8
HHO1_starved	XP_001017127.3	TTHERM_00193740	6|9	15	7.5	2	34|24	0	0	0.26	0.8
HHO1_starved	XP_001031107.1	TTHERM_00926980	9|5	14	7	2	12|15	0	0	0.52	0.8
HHO1_starved	XP_001032999.2	TTHERM_00471090	7|7	14	7	2	10|11	0	0	0.67	0.8
HHO1_starved	XP_001471263.1	TTHERM_00106969	8|6	14	7	2	12|9	0	0	0.67	0.8
HHO1_starved	XP_001022864.1	TTHERM_00578640	5|9	14	7	2	46|26	0	0	0.19	0.8
HHO1_starved	XP_001033201.1	TTHERM_00442880	7|7	14	7	2	20|10	0	0	0.47	0.8
HHO1_starved	XP_001020023.3	TTHERM_00666540	5|9	14	7	2	13|8	0	0	0.67	0.8
HHO1_starved	XP_001019781.2	TTHERM_00137990	5|9	14	7	2	16|15	0	0	0.45	0.8
HHO1_starved	XP_001031976.1	TTHERM_00716190	4|10	14	7	2	9|12	0	0	0.67	0.8
HHO1_starved	XP_001015607.1	TTHERM_00075670	2|12	14	7	2	15|14	0	0	0.48	0.8
HHO1_starved	XP_001021911.1	TTHERM_01207660	2|12	14	7	2	15|12	0	0	0.52	0.8
HHO1_starved	XP_001022496.1	TTHERM_00622710	7|6	13	6.5	2	9|17	0	0	0.5	0.8
HHO1_starved	XP_001031586.2	TTHERM_00773330	6|7	13	6.5	2	18|10	0	0	0.46	0.8
HHO1_starved	XP_001022907.1	TTHERM_00579060	5|8	13	6.5	2	19|15	0	0	0.38	0.8
HHO1_starved	XP_001012497.1	TTHERM_01053000	6|7	13	6.5	2	27|22	0	0	0.27	0.8
HHO1_starved	XP_001019674.1	TTHERM_00134940	3|10	13	6.5	2	28|33	0	0	0.21	0.8
HHO1_starved	XP_001007179.1	TTHERM_00214830	2|11	13	6.5	2	14|14	0	0	0.46	0.8
HHO1_starved	XP_001021565.1	TTHERM_00149300	7|5	12	6	2	13|23	0	0	0.33	0.8
HHO1_starved	XP_001032577.3	TTHERM_00584700	6|6	12	6	2	13|11	0	0	0.5	0.8
HHO1_starved	XP_001021569.1	TTHERM_00149340	5|7	12	6	2	12|14	0	0	0.46	0.8
HHO1_starved	XP_001027692.2	TTHERM_00571860	6|6	12	6	2	11|28	0	0	0.31	0.8
HHO1_starved	XP_001014750.1	TTHERM_00047550	5|7	12	6	2	53|64	0	0	0.1	0.8
HHO1_starved	XP_001022710.2	TTHERM_00729250	5|7	12	6	2	12|8	0	0	0.6	0.8
HHO1_starved	XP_001023177.1	TTHERM_00492850	3|9	12	6	2	31|46	0	0	0.16	0.8
HHO1_starved	XP_001015481.2	TTHERM_00379000	8|3	11	5.5	2	11|17	0	0	0.39	0.8
HHO1_starved	XP_001026650.1	TTHERM_01128560	5|6	11	5.5	2	9|8	0	0	0.65	0.8
HHO1_starved	XP_001026661.1	TTHERM_01129660	7|4	11	5.5	2	11|7	0	0	0.61	0.8
HHO1_starved	XP_001007651.1	TTHERM_00059190	6|5	11	5.5	2	6|10	0	0	0.69	0.8
HHO1_starved	XP_001025347.1	TTHERM_00762890	5|6	11	5.5	2	8|12	0	0	0.55	0.8
HHO1_starved	XP_001023313.2	TTHERM_00444510	3|8	11	5.5	2	23|8	0	0	0.35	0.8
HHO1_starved	XP_001018186.1	TTHERM_00283300	5|5	10	5	2	14|21	0	0	0.29	0.8
HHO1_starved	XP_001017179.2	TTHERM_00194260	6|4	10	5	2	9|16	0	0	0.4	0.8
HHO1_starved	XP_001009990.1	TTHERM_01386050	4|6	10	5	2	16|18	0	0	0.29	0.8
HHO1_starved	XP_001025515.1	TTHERM_01049200	5|5	10	5	2	24|23	0	0	0.21	0.8
HHO1_starved	XP_001027120.2	TTHERM_00725970	4|6	10	5	2	21|17	0	0	0.26	0.8
HHO1_starved	XP_001016594.3	TTHERM_00189180	4|6	10	5	2	19|16	0	0	0.29	0.8
HHO1_starved	XP_001014580.2	TTHERM_00043870	3|7	10	5	2	11|10	0	0	0.48	0.8
HHO1_starved	XP_001023435.2	TTHERM_00535260	3|7	10	5	2	5|12	0	0	0.59	0.8
HHO1_starved	XP_001021425.1	TTHERM_00317440	3|7	10	5	2	10|15	0	0	0.4	0.8
HHO1_starved	XP_001026252.1	TTHERM_00780960	2|8	10	5	2	9|12	0	0	0.48	0.8
HHO1_starved	XP_001011429.2	TTHERM_00434040	2|8	10	5	2	11|9	0	0	0.5	0.8
HHO1_starved	XP_001012103.1	TTHERM_00095540	0|10	10	5	2	21|14	0	0	0.29	0.8
HHO1_starved	XP_001026315.2	TTHERM_00853090	0|10	10	5	2	12|8	0	0	0.5	0.8
HHO1_starved	XP_001012463.1	TTHERM_01034460	0|10	10	5	2	8|12	0	0	0.5	0.8
HHO1_starved	XP_001014258.3	TTHERM_00227270	4|5	9	4.5	2	11|11	0	0	0.41	0.8
HHO1_starved	XP_001020471.1	TTHERM_00216010	5|4	9	4.5	2	4|13	0	0	0.53	0.8
HHO1_starved	XP_001025062.2	TTHERM_00467660	4|5	9	4.5	2	17|12	0	0	0.31	0.8
HHO1_starved	XP_001023330.1	TTHERM_00444670	3|6	9	4.5	2	18|22	0	0	0.23	0.8
HHO1_starved	XP_001025389.2	TTHERM_00765300	3|6	9	4.5	2	16|7	0	0	0.39	0.8
HHO1_starved	XP_001013407.1	TTHERM_00454080	3|6	9	4.5	2	14|10	0	0	0.38	0.8
HHO1_starved	XP_001017645.2	TTHERM_00339810	3|6	9	4.5	2	9|13	0	0	0.41	0.8
HHO1_starved	XP_001018127.2	TTHERM_00279670	4|5	9	4.5	2	15|10	0	0	0.36	0.8
HHO1_starved	XP_001025649.1	TTHERM_00697420	3|6	9	4.5	2	10|7	0	0	0.53	0.8
HHO1_starved	XP_976916.1	TTHERM_00030190	2|7	9	4.5	2	6|13	0	0	0.47	0.8
HHO1_starved	XP_001032037.1	TTHERM_00703660	0|9	9	4.5	2	13|19	0	0	0.28	0.8
HHO1_starved	XP_001008407.1	TTHERM_00016270	0|9	9	4.5	2	12|11	0	0	0.39	0.8
HHO1_starved	XP_001023662.2	TTHERM_00732640	5|3	8	4	2	12|13	0	0	0.32	0.8
HHO1_starved	XP_001017585.2	TTHERM_00338210	4|4	8	4	2	6|5	0	0	0.73	0.8
HHO1_starved	XP_001023540.1	TTHERM_00537300	3|5	8	4	2	17|10	0	0	0.3	0.8
HHO1_starved	XP_001018448.2	TTHERM_00344030	3|5	8	4	2	9|8	0	0	0.47	0.8
HHO1_starved	XP_001009836.1	TTHERM_00161060	5|3	8	4	2	6|5	0	0	0.73	0.8
HHO1_starved	XP_977106.2	TTHERM_00037050	4|4	8	4	2	13|11	0	0	0.33	0.8
HHO1_starved	XP_001013641.1	TTHERM_00829380	4|4	8	4	2	17|22	0	0	0.21	0.8
HHO1_starved	XP_001017218.2	TTHERM_00194650	2|6	8	4	2	5|19	0	0	0.33	0.8
HHO1_starved	XP_001031981.2	TTHERM_00716240	4|4	8	4	2	22|51	0	0	0.11	0.8
HHO1_starved	XP_001011515.2	TTHERM_00784570	3|5	8	4	2	4|7	0	0	0.73	0.8
HHO1_starved	XP_001014870.1	TTHERM_00051730	3|5	8	4	2	13|12	0	0	0.32	0.8
HHO1_starved	XP_001011573.1	TTHERM_00735240	4|4	8	4	2	8|5	0	0	0.62	0.8
HHO1_starved	XP_001031847.1	TTHERM_00721150	2|6	8	4	2	36|25	0	0	0.13	0.8
HHO1_starved	XP_001025001.1	TTHERM_00465040	4|3	7	3.5	2	16|21	0	0	0.19	0.8
HHO1_starved	XP_001032780.3	TTHERM_00530750	3|4	7	3.5	2	10|8	0	0	0.39	0.8
HHO1_starved	XP_001010825.2	TTHERM_00122290	4|3	7	3.5	2	12|18	0	0	0.23	0.8
HHO1_starved	XP_001009805.1	TTHERM_00160750	3|4	7	3.5	2	4|5	0	0	0.78	0.8
HHO1_starved	XP_001015768.1	TTHERM_00079270	3|4	7	3.5	2	3|6	0	0	0.78	0.8
HHO1_starved	XP_001024332.1	TTHERM_00532090	3|4	7	3.5	2	5|6	0	0	0.64	0.8
HHO1_starved	XP_001016809.2	TTHERM_00488340	2|5	7	3.5	2	13|9	0	0	0.32	0.8
HHO1_starved	XP_001021914.1	TTHERM_01207690	2|5	7	3.5	2	10|10	0	0	0.35	0.8
HHO1_starved	XP_001033284.1	TTHERM_00420290	0|7	7	3.5	2	17|19	0	0	0.19	0.8
HHO1_starved	XP_001024973.1	TTHERM_00242500	0|7	7	3.5	2	10|8	0	0	0.39	0.8
HHO1_starved	XP_001033245.1	TTHERM_00419850	0|7	7	3.5	2	7|7	0	0	0.5	0.8
HHO1_starved	NP_149367.1	TepyoMp04	0|7	7	3.5	2	14|7	0	0	0.33	0.8
HHO1_starved	XP_001031614.2	TTHERM_00773610	3|3	6	3	2	10|4	0	0	0.43	0.8
HHO1_starved	XP_001011313.3	TTHERM_00429890	3|3	6	3	2	0|6	0	0	1	0.8
HHO1_starved	XP_001014936.1	TTHERM_00052400	2|4	6	3	2	4|4	0	0	0.75	0.8
HHO1_starved	XP_001020081.3	TTHERM_00660180	3|3	6	3	2	3|5	0	0	0.75	0.8
HHO1_starved	XP_977107.2	TTHERM_00037060	3|3	6	3	2	15|18	0	0	0.18	0.8
HHO1_starved	XP_001021714.1	TTHERM_00151810	2|4	6	3	2	7|9	0	0	0.38	0.8
HHO1_starved	NP_149405.1	TepyoMp42	3|3	6	3	2	8|0	0	0	0.75	0.8
HHO1_starved	XP_001013166.1	TTHERM_00295340	2|4	6	3	2	3|8	0	0	0.55	0.8
HHO1_starved	XP_001030186.1	TTHERM_01109770	2|4	6	3	2	16|8	0	0	0.25	0.8
HHO1_starved	XP_001027842.1	TTHERM_00918500	3|3	6	3	2	8|5	0	0	0.46	0.8
HHO1_starved	XP_001013149.1	TTHERM_00295170	3|3	6	3	2	6|3	0	0	0.67	0.8
HHO1_starved	XP_001007447.1	TTHERM_00365340	2|4	6	3	2	4|9	0	0	0.46	0.8
HHO1_starved	XP_001019588.1	TTHERM_00131110	2|4	6	3	2	5|6	0	0	0.55	0.8
HHO1_starved	NP_149388.1	TepyoMp25	2|4	6	3	2	9|5	0	0	0.43	0.8
HHO1_starved	XP_001027843.2	TTHERM_00918510	2|4	6	3	2	10|7	0	0	0.35	0.8
HHO1_starved	XP_001009709.2	TTHERM_00157810	0|6	6	3	2	6|8	0	0	0.43	0.8
HHO1_starved	XP_001027934.1	TTHERM_00497450	0|6	6	3	2	13|7	0	0	0.3	0.8
HHO1_starved	XP_001014687.1	TTHERM_00046920	0|6	6	3	2	14|10	0	0	0.25	0.8
HHO1_starved	XP_001022314.1	TTHERM_00502600	0|6	6	3	2	41|18	0	0	0.1	0.8
HHO1_starved	XP_001014881.1	TTHERM_00051840	0|6	6	3	2	25|7	0	0	0.19	0.8
HHO1_starved	XP_001015874.1	TTHERM_00266390	3|2	5	2.5	2	14|16	0	0	0.17	0.8
HHO1_starved	XP_001025898.2	TTHERM_00713470	3|2	5	2.5	2	7|9	0	0	0.31	0.8
HHO1_starved	XP_001031042.1	TTHERM_00943010	3|2	5	2.5	2	12|11	0	0	0.22	0.8
HHO1_starved	XP_001017756.1	TTHERM_00437600	3|2	5	2.5	2	8|4	0	0	0.42	0.8
HHO1_starved	XP_001007432.1	TTHERM_00363210	3|2	5	2.5	2	6|10	0	0	0.31	0.8
HHO1_starved	XP_001019717.1	TTHERM_00136360	3|2	5	2.5	2	10|6	0	0	0.31	0.8
HHO1_starved	XP_001010732.2	TTHERM_00114360	3|2	5	2.5	2	0|7	0	0	0.71	0.8
HHO1_starved	XP_001012665.1	TTHERM_00085180	2|3	5	2.5	2	14|14	0	0	0.18	0.8
HHO1_starved	XP_001016306.1	TTHERM_00127260	2|3	5	2.5	2	2|7	0	0	0.56	0.8
HHO1_starved	XP_001032690.1	TTHERM_00529790	2|3	5	2.5	2	7|7	0	0	0.36	0.8
HHO1_starved	XP_001007748.1	TTHERM_00068110	2|3	5	2.5	2	11|4	0	0	0.33	0.8
HHO1_starved	XP_001014855.1	TTHERM_00050590	2|3	5	2.5	2	21|10	0	0	0.16	0.8
HHO1_starved	XP_001020689.2	TTHERM_00221170	2|3	5	2.5	2	5|3	0	0	0.62	0.8
HHO1_starved	XP_001009855.2	TTHERM_00161250	3|2	5	2.5	2	4|9	0	0	0.38	0.8
HHO1_starved	XP_977164.1	TTHERM_00037640	0|5	5	2.5	2	5|6	0	0	0.45	0.8
HHO1_starved	XP_001012338.1	TTHERM_00106940	0|5	5	2.5	2	5|8	0	0	0.38	0.8
HHO1_starved	XP_001032336.1	TTHERM_00649420	0|5	5	2.5	2	7|10	0	0	0.29	0.8
HHO1_starved	XP_977148.1	TTHERM_00037470	0|5	5	2.5	2	0|11	0	0	0.45	0.8
HHO1_starved	XP_001009329.1	TTHERM_00575360	0|5	5	2.5	2	9|10	0	0	0.26	0.8
HHO1_starved	XP_001033066.1	TTHERM_00471820	0|5	5	2.5	2	14|8	0	0	0.23	0.8
HHO1_starved	XP_001032926.1	TTHERM_00487140	4|0	4	2	2	11|5	0	0	0.25	0.8
HHO1_starved	XP_001031469.1	TTHERM_00823670	4|0	4	2	2	6|6	0	0	0.33	0.8
HHO1_starved	XP_001030936.2	TTHERM_00992730	4|0	4	2	2	20|16	0	0	0.11	0.8
HHO1_starved	XP_001020033.1	TTHERM_00666640	2|2	4	2	2	7|6	0	0	0.31	0.8
HHO1_starved	XP_001026952.1	TTHERM_00688500	2|2	4	2	2	9|4	0	0	0.31	0.8
HHO1_starved	XP_001025224.2	TTHERM_00686220	2|2	4	2	2	17|7	0	0	0.17	0.8
HHO1_starved	XP_001017626.1	TTHERM_00339620	2|2	4	2	2	2|4	0	0	0.67	0.8
HHO1_starved	XP_001014798.1	TTHERM_00049030	2|2	4	2	2	8|6	0	0	0.29	0.8
HHO1_starved	XP_001019703.1	TTHERM_00136220	2|2	4	2	2	4|11	0	0	0.27	0.8
HHO1_starved	XP_001013096.1	TTHERM_00294640	2|2	4	2	2	4|4	0	0	0.5	0.8
HHO1_starved	XP_001032914.1	TTHERM_00487020	2|2	4	2	2	8|12	0	0	0.2	0.8
HHO1_starved	XP_001025106.1	TTHERM_00469100	2|2	4	2	2	11|8	0	0	0.21	0.8
HHO1_starved	XP_001012293.1	TTHERM_00105430	2|2	4	2	2	0|4	0	0	1	0.8
HHO1_starved	XP_001024076.1	TTHERM_00658750	2|2	4	2	2	9|3	0	0	0.33	0.8
HHO1_starved	XP_001019629.1	TTHERM_00133500	2|2	4	2	2	5|4	0	0	0.44	0.8
HHO1_starved	XP_001014476.1	TTHERM_00522980	2|2	4	2	2	16|16	0	0	0.12	0.8
HHO1_starved	XP_001010221.2	TTHERM_00561680	2|2	4	2	2	12|5	0	0	0.24	0.8
HHO1_starved	XP_001031387.2	TTHERM_00825190	2|2	4	2	2	8|8	0	0	0.25	0.8
HHO1_starved	XP_001007918.1	TTHERM_00538940	2|2	4	2	2	21|75	0	0	0.04	0.8
HHO1_starved	XP_001032358.2	TTHERM_00636970	0|4	4	2	2	32|13	0	0	0.09	0.8
HHO1_starved	XP_001033360.1	TTHERM_00421060	0|4	4	2	2	3|5	0	0	0.5	0.8
HHO1_starved	XP_001015413.1	TTHERM_00377330	0|4	4	2	2	6|9	0	0	0.27	0.8
HHO1_starved	XP_001011298.1	TTHERM_00429730	0|4	4	2	2	11|10	0	0	0.19	0.8
HHO1_starved	XP_001032519.2	TTHERM_00600480	0|4	4	2	2	5|8	0	0	0.31	0.8
HHO1_starved	XP_001014593.1	TTHERM_00044990	0|4	4	2	2	4|7	0	0	0.36	0.8
HHO1_starved	XP_001009730.2	TTHERM_00158020	0|4	4	2	2	8|9	0	0	0.24	0.8
HHO1_starved	XP_001024708.1	TTHERM_00616380	0|4	4	2	2	7|2	0	0	0.44	0.8
HHO1_starved	XP_001017372.1	TTHERM_00476640	3|0	3	1.5	2	15|10	0	0	0.12	0.8
HHO1_starved	XP_001023373.2	TTHERM_00446090	3|0	3	1.5	2	11|11	0	0	0.14	0.8
HHO1_starved	XP_001019292.1	TTHERM_00384910	3|0	3	1.5	2	15|13	0	0	0.11	0.8
HHO1_starved	XP_001024894.2	TTHERM_00241700	3|0	3	1.5	2	6|10	0	0	0.19	0.8
HHO1_starved	XP_001025708.1	TTHERM_00929450	0|3	3	1.5	2	2|5	0	0	0.43	0.8
HHO1_starved	XP_001031817.2	TTHERM_00723390	0|3	3	1.5	2	8|6	0	0	0.21	0.8
HHO1_starved	XP_001033345.1	TTHERM_00420900	0|3	3	1.5	2	6|3	0	0	0.33	0.8
HHO1_starved	XP_001017274.1	TTHERM_00196200	0|3	3	1.5	2	6|7	0	0	0.23	0.8
HHO1_starved	XP_001022164.1	TTHERM_00787250	0|3	3	1.5	2	8|9	0	0	0.18	0.8
HHO1_starved	XP_001022450.2	TTHERM_00989460	0|3	3	1.5	2	6|5	0	0	0.27	0.8
HHO1_starved	XP_001016785.1	TTHERM_00192090	0|3	3	1.5	2	10|0	0	0	0.3	0.8
HHO1_starved	XP_001032154.1	TTHERM_00691890	0|3	3	1.5	2	7|9	0	0	0.19	0.8
HHO1_starved	XP_001013499.1	TTHERM_01188360	0|3	3	1.5	2	2|6	0	0	0.38	0.8
HHO1_starved	XP_001030321.1	TTHERM_01099050	0|3	3	1.5	2	15|16	0	0	0.1	0.8
HHO1_starved	XP_001032305.2	TTHERM_00649110	0|3	3	1.5	2	7|8	0	0	0.2	0.8
HHO1_starved	XP_001032843.3	TTHERM_00486310	0|3	3	1.5	2	2|9	0	0	0.27	0.8
HHO1_starved	XP_001025134.2	TTHERM_00469380	0|3	3	1.5	2	4|3	0	0	0.43	0.8
HHO1_starved	XP_001011006.3	TTHERM_00709740	0|3	3	1.5	2	4|5	0	0	0.33	0.8
HHO1_starved	XP_001012282.2	TTHERM_00105320	0|3	3	1.5	2	0|6	0	0	0.5	0.8
HHO1_starved	XP_001019693.2	TTHERM_00136120	0|3	3	1.5	2	23|13	0	0	0.08	0.8
HHO1_starved	XP_001031932.1	TTHERM_00715730	0|3	3	1.5	2	15|8	0	0	0.13	0.8
HHO1_starved	XP_001008415.2	TTHERM_00016360	0|3	3	1.5	2	9|13	0	0	0.14	0.8
HHO1_starved	XP_001012507.1	TTHERM_01053100	0|3	3	1.5	2	3|3	0	0	0.5	0.8
HHO1_starved	XP_001030803.2	TTHERM_01014570	0|3	3	1.5	2	5|3	0	0	0.38	0.8
HHO1_starved	XP_001031468.1	TTHERM_00823660	2|0	2	1	2	3|6	0	0	0.22	0.8
HHO1_starved	XP_001019483.1	TTHERM_00626980	2|0	2	1	2	3|3	0	0	0.33	0.8
HHO1_starved	XP_977058.2	TTHERM_00035580	2|0	2	1	2	8|11	0	0	0.11	0.8
HHO1_starved	XP_001024808.2	TTHERM_00238830	2|0	2	1	2	6|7	0	0	0.15	0.8
HHO1_starved	XP_001030939.1	TTHERM_00992760	2|0	2	1	2	4|5	0	0	0.22	0.8
HHO1_starved	XP_001019409.1	TTHERM_00390040	2|0	2	1	2	5|7	0	0	0.17	0.8
HHO1_starved	XP_001019315.1	TTHERM_00387120	2|0	2	1	2	3|3	0	0	0.33	0.8
HHO1_starved	XP_001032117.1	TTHERM_00691520	2|0	2	1	2	4|5	0	0	0.22	0.8
HHO1_starved	XP_001021401.1	TTHERM_00317200	2|0	2	1	2	4|3	0	0	0.29	0.8
HHO1_starved	XP_001023381.1	TTHERM_00446190	2|0	2	1	2	4|3	0	0	0.29	0.8
HHO1_starved	XP_001023087.1	TTHERM_00353280	2|0	2	1	2	12|12	0	0	0.08	0.8
HHO1_starved	XP_001026371.1	TTHERM_00670500	2|0	2	1	2	4|6	0	0	0.2	0.8
HHO1_starved	XP_001020671.1	TTHERM_00220990	0|2	2	1	2	3|4	0	0	0.29	0.8
HHO1_starved	XP_001010520.2	TTHERM_00601860	0|2	2	1	2	0|4	0	0	0.5	0.8
HHO1_starved	XP_001033489.2	TTHERM_00313080	0|2	2	1	2	6|12	0	0	0.11	0.8
HHO1_starved	XP_001030812.2	TTHERM_01014660	0|2	2	1	2	10|6	0	0	0.12	0.8
HHO1_starved	XP_001023464.1	TTHERM_00535550	0|2	2	1	2	5|2	0	0	0.29	0.8
HHO1_starved	XP_001027984.2	TTHERM_00497960	0|2	2	1	2	4|9	0	0	0.15	0.8
HHO1_starved	XP_001009685.3	TTHERM_00155590	0|2	2	1	2	5|10	0	0	0.13	0.8
HHO1_starved	XP_001027468.1	TTHERM_01000190	0|2	2	1	2	3|8	0	0	0.18	0.8
HHO1_starved	XP_001015794.1	TTHERM_00079540	0|2	2	1	2	6|6	0	0	0.17	0.8
HHO1_starved	XP_001010313.1	TTHERM_01004930	0|2	2	1	2	2|4	0	0	0.33	0.8
HHO1_starved	XP_001021966.1	TTHERM_00859260	0|2	2	1	2	4|7	0	0	0.18	0.8
HHO1_starved	XP_001020631.2	TTHERM_00220590	0|2	2	1	2	7|9	0	0	0.12	0.8
HHO1_starved	XP_001033134.1	TTHERM_00442210	0|2	2	1	2	16|13	0	0	0.07	0.8
HHO1_starved	XP_001007313.2	TTHERM_00418580	0|2	2	1	2	6|3	0	0	0.22	0.8
HHO1_starved	XP_001020129.1	TTHERM_00661650	0|2	2	1	2	4|5	0	0	0.22	0.8
HHO1_starved	XP_001020686.1	TTHERM_00221140	0|2	2	1	2	18|21	0	0	0.05	0.8
HHO1_starved	XP_001019790.1	TTHERM_00138080	0|2	2	1	2	9|10	0	0	0.11	0.8
HHO1_starved	XP_001024853.2	TTHERM_00239290	0|2	2	1	2	4|9	0	0	0.15	0.8
HHO1_starved	XP_001024511.2	TTHERM_00299840	0|2	2	1	2	0|10	0	0	0.2	0.8
HHO1_starved	XP_001022340.1	TTHERM_00557760	0|2	2	1	2	3|6	0	0	0.22	0.8
HHO1_starved	XP_001033079.3	TTHERM_00471950	0|2	2	1	2	2|4	0	0	0.33	0.8
HHO1_starved	XP_001030432.1	TTHERM_01084370	0|2	2	1	2	0|5	0	0	0.4	0.8
HHO1_starved	NP_149382.1	TepyoMp19	0|2	2	1	2	8|4	0	0	0.17	0.8
HHO1_starved	XP_001010521.1	TTHERM_00602860	0|2	2	1	2	3|3	0	0	0.33	0.8
HHO1_starved	XP_001008721.2	TTHERM_00171630	0|2	2	1	2	4|0	0	0	0.5	0.8
HHO1_starved	XP_001020234.1	TTHERM_00961950	0|2	2	1	2	2|2	0	0	0.5	0.8
HHO1_starved	XP_001024023.1	TTHERM_00657230	0|2	2	1	2	0|4	0	0	0.5	0.8
HHO1_starved	XP_001015686.1	TTHERM_00077450	0|2	2	1	2	0|6	0	0	0.33	0.8
HHO1_starved	XP_001023394.1	TTHERM_00446310	0|2	2	1	2	3|3	0	0	0.33	0.8
HHO1_starved	XP_001024628.2	TTHERM_00302040	0|2	2	1	2	0|6	0	0	0.33	0.8
HHO1_starved	XP_001020597.2	TTHERM_00219250	0|2	2	1	2	5|0	0	0	0.4	0.8
HHO1_starved	XP_001017625.1	TTHERM_00339610	0|2	2	1	2	22|18	0	0	0.05	0.8
HHO1_starved	XP_001020279.1	TTHERM_01197120	0|2	2	1	2	4|16	0	0	0.1	0.8
HHO1_starved	XP_001029853.1	TTHERM_01276420	0|2	2	1	2	19|13	0	0	0.06	0.8
HHO1_starved	XP_001017128.2	TTHERM_00193750	0|2	2	1	2	4|3	0	0	0.29	0.8
HHO1_starved	XP_001017117.1	TTHERM_00193640	0|2	2	1	2	0|6	0	0	0.33	0.8
HHO1_starved	XP_001031885.1	TTHERM_00721530	0|2	2	1	2	2|3	0	0	0.4	0.8
HHO1_starved	NP_149395.1	TepyoMp32	0|2	2	1	2	2|3	0	0	0.4	0.8
HHO1_starved	XP_001023516.1	TTHERM_00537060	0|2	2	1	2	3|7	0	0	0.2	0.8
HHO1_starved	XP_001032687.2	TTHERM_00529760	0|2	2	1	2	2|5	0	0	0.29	0.8
HHO1_starved	XP_001025527.2	TTHERM_01049320	0|2	2	1	2	3|6	0	0	0.22	0.8
HHO1_starved	XP_001023392.1	TTHERM_00446290	0|2	2	1	2	0|4	0	0	0.5	0.8
HHO1_starved	XP_001022202.1	TTHERM_00499440	0|2	2	1	2	29|0	0	0	0.07	0.8
HHO1_starved	XP_001022961.1	TTHERM_00348060	0|2	2	1	2	2|5	0	0	0.29	0.8
HHO1_starved	XP_001019648.1	TTHERM_00133690	0|2	2	1	2	5|10	0	0	0.13	0.8
HHO1_starved	XP_001026770.1	TTHERM_00865300	0|2	2	1	2	4|2	0	0	0.33	0.8

## Sheet: Tab#3; SAINT HHO1 - 6hr conj
Bait	Prey	Locus Tag	Spec	SpecSum	AvgSpec	NumReplicates	ctrlCounts	AvgP	MaxP	FoldChange	BFDR	Annotation
HHO1_6h_conj	XP_001031474.1	TTHERM_00823720	47|43	90	45	2	4|0|0	1	1	33.75	0	HHO1
HHO1_6h_conj	XP_001022605.2	TTHERM_00624780	6|7	13	6.5	2	0|0|0	1	1	65	0	Metallopeptidase family M24
HHO1_6h_conj	XP_001012262.3	TTHERM_00105100	6|3	9	4.5	2	0|0|0	0.99	1	45	0	Hypothetical
HHO1_6h_conj	XP_001032622.2	TTHERM_00585170	4|4	8	4	2	0|0|0	1	1	40	0	CCF11
HHO1_6h_conj	XP_001019876.1	TTHERM_00586710	4|4	8	4	2	0|0|0	1	1	40	0	Acyl-CoA oxidase family protein
HHO1_6h_conj	XP_001008794.2	TTHERM_00185230	3|4	7	3.5	2	0|0|0	0.99	1	35	0	TPI1 Triose phosphate isomeras
HHO1_6h_conj	XP_001471049.1	TTHERM_00670209	3|3	6	3	2	0|0|0	0.98	0.98	30	0.01	PTH2
HHO1_6h_conj	XP_001023548.3	TTHERM_00537380	3|3	6	3	2	0|0|0	0.98	0.98	30	0.01	hypothetical protein
HHO1_6h_conj	XP_001032971.3	TTHERM_00470810	3|3	6	3	2	0|0|0	0.98	0.98	30	0.01	RAB7
HHO1_6h_conj	XP_001029816.1	TTHERM_01289140	3|3	6	3	2	0|0|0	0.98	0.98	30	0.01	MXR1
HHO1_6h_conj	XP_001028123.3	TTHERM_00527180	4|2	6	3	2	0|0|0	0.93	1	30	0.02
HHO1_6h_conj	XP_001015767.2	TTHERM_00079260	4|2	6	3	2	0|0|0	0.93	1	30	0.02
HHO1_6h_conj	XP_001024634.1	TTHERM_00302100	3|2	5	2.5	2	0|0|0	0.92	0.98	25	0.03
HHO1_6h_conj	XP_001024405.1	TTHERM_00532840	2|3	5	2.5	2	0|0|0	0.92	0.98	25	0.03
HHO1_6h_conj	XP_001031765.1	TTHERM_00756500	3|2	5	2.5	2	0|0|0	0.92	0.98	25	0.03
HHO1_6h_conj	XP_001030087.2	TTHERM_01151550	3|2	5	2.5	2	0|0|0	0.92	0.98	25	0.03
HHO1_6h_conj	XP_001025046.1	TTHERM_00467500	2|2	4	2	2	0|0|0	0.87	0.87	20	0.04
HHO1_6h_conj	XP_001022398.3	TTHERM_00558350	2|2	4	2	2	0|0|0	0.87	0.87	20	0.04
HHO1_6h_conj	XP_001032362.1	TTHERM_00637010	2|2	4	2	2	0|0|0	0.87	0.87	20	0.04
HHO1_6h_conj	XP_001008334.1	TTHERM_00013550	2|2	4	2	2	0|0|0	0.87	0.87	20	0.04
HHO1_6h_conj	XP_977148.1	TTHERM_00037470	8|8	16	8	2	0|0|3	0.79	0.79	8	0.05
HHO1_6h_conj	XP_001010450.1	TTHERM_00355520	14|7	21	10.5	2	0|3|3	0.73	1	5.25	0.06
HHO1_6h_conj	XP_001022132.2	TTHERM_00786930	6|4	10	5	2	0|0|2	0.7	0.84	7.5	0.06
HHO1_6h_conj	XP_001021342.1	TTHERM_00316500	12|4	16	8	2	0|0|3	0.66	0.95	8	0.08
HHO1_6h_conj	XP_001020684.2	TTHERM_00221120	5|4	9	4.5	2	0|2|0	0.63	0.72	6.75	0.09
HHO1_6h_conj	XP_001017240.1	TTHERM_00195860	6|7	13	6.5	2	3|2|0	0.58	0.7	3.9	0.11
HHO1_6h_conj	XP_001020787.1	TTHERM_00408950	7|6	13	6.5	2	4|0|0	0.53	0.57	4.88	0.13
HHO1_6h_conj	XP_001008400.1	#N/A	0|7	7	3.5	2	0|0|0	0.5	1	35	0.19
HHO1_6h_conj	XP_001025576.1	TTHERM_00695650	0|6	6	3	2	0|0|0	0.5	1	30	0.2
HHO1_6h_conj	XP_001008124.1	TTHERM_00006430	0|4	4	2	2	0|0|0	0.5	1	20	0.28
HHO1_6h_conj	XP_001025987.1	TTHERM_01040830	28|19	47	23.5	2	0|17|0	0.5	0.73	4.15	0.32
HHO1_6h_conj	XP_001015761.2	TTHERM_00079200	3|0	3	1.5	2	0|0|0	0.49	0.98	15	0.33
HHO1_6h_conj	XP_001014792.1	TTHERM_00048970	3|0	3	1.5	2	0|0|0	0.49	0.98	15	0.33
HHO1_6h_conj	XP_001007506.1	TTHERM_00053770	3|0	3	1.5	2	0|0|0	0.49	0.98	15	0.33
HHO1_6h_conj	XP_001032895.1	TTHERM_00486830	0|3	3	1.5	2	0|0|0	0.49	0.98	15	0.33
HHO1_6h_conj	XP_001014669.1	TTHERM_00046740	0|3	3	1.5	2	0|0|0	0.49	0.98	15	0.33
HHO1_6h_conj	XP_001026278.3	TTHERM_00852720	0|3	3	1.5	2	0|0|0	0.49	0.98	15	0.33
HHO1_6h_conj	XP_001010607.1	#N/A	0|3	3	1.5	2	0|0|0	0.49	0.98	15	0.33
HHO1_6h_conj	XP_001019547.3	TTHERM_00628610	0|3	3	1.5	2	0|0|0	0.49	0.98	15	0.33
HHO1_6h_conj	XP_001024568.1	TTHERM_00300410	3|6	9	4.5	2	2|0|2	0.47	0.88	3.38	0.4
HHO1_6h_conj	XP_001014472.1	TTHERM_00522940	2|0	2	1	2	0|0|0	0.43	0.87	10	0.4
HHO1_6h_conj	XP_001021683.1	TTHERM_00151470	2|0	2	1	2	0|0|0	0.43	0.87	10	0.4
HHO1_6h_conj	XP_001008776.1	TTHERM_00181090	2|0	2	1	2	0|0|0	0.43	0.87	10	0.4
HHO1_6h_conj	XP_001032699.1	#N/A	2|0	2	1	2	0|0|0	0.43	0.87	10	0.4
HHO1_6h_conj	XP_001025266.1	TTHERM_00837920	2|0	2	1	2	0|0|0	0.43	0.87	10	0.4
HHO1_6h_conj	XP_001020565.1	TTHERM_00218930	2|0	2	1	2	0|0|0	0.43	0.87	10	0.4
HHO1_6h_conj	XP_001021863.1	TTHERM_00933070	2|0	2	1	2	0|0|0	0.43	0.87	10	0.4
HHO1_6h_conj	XP_001032743.3	#N/A	2|0	2	1	2	0|0|0	0.43	0.87	10	0.4
HHO1_6h_conj	XP_001013356.1	#N/A	2|0	2	1	2	0|0|0	0.43	0.87	10	0.4
HHO1_6h_conj	XP_001024591.1	#N/A	2|0	2	1	2	0|0|0	0.43	0.87	10	0.4
HHO1_6h_conj	XP_001032084.1	TTHERM_00691190	2|0	2	1	2	0|0|0	0.43	0.87	10	0.4
HHO1_6h_conj	XP_001032351.1	TTHERM_00636900	2|0	2	1	2	0|0|0	0.43	0.87	10	0.4
HHO1_6h_conj	XP_001024152.1	#N/A	2|0	2	1	2	0|0|0	0.43	0.87	10	0.4
HHO1_6h_conj	XP_001014391.1	TTHERM_00522130	2|0	2	1	2	0|0|0	0.43	0.87	10	0.4
HHO1_6h_conj	XP_001031397.1	TTHERM_00825290	2|0	2	1	2	0|0|0	0.43	0.87	10	0.4
HHO1_6h_conj	XP_001012340.1	TTHERM_00106960	0|2	2	1	2	0|0|0	0.43	0.87	10	0.4
HHO1_6h_conj	XP_001026176.1	TTHERM_00790780	0|2	2	1	2	0|0|0	0.43	0.87	10	0.4
HHO1_6h_conj	XP_001022598.3	TTHERM_00624720	0|2	2	1	2	0|0|0	0.43	0.87	10	0.4
HHO1_6h_conj	XP_001032630.1	TTHERM_00585250	0|2	2	1	2	0|0|0	0.43	0.87	10	0.4
HHO1_6h_conj	XP_001022348.2	TTHERM_00557840	0|2	2	1	2	0|0|0	0.43	0.87	10	0.4
HHO1_6h_conj	XP_001022853.1	TTHERM_00578520	0|2	2	1	2	0|0|0	0.43	0.87	10	0.4
HHO1_6h_conj	XP_001026391.1	TTHERM_00670700	0|2	2	1	2	0|0|0	0.43	0.87	10	0.4
HHO1_6h_conj	XP_001020647.1	TTHERM_00220750	0|2	2	1	2	0|0|0	0.43	0.87	10	0.4
HHO1_6h_conj	XP_001019911.2	TTHERM_00590030	0|2	2	1	2	0|0|0	0.43	0.87	10	0.4
HHO1_6h_conj	XP_001025200.1	TTHERM_00685980	0|2	2	1	2	0|0|0	0.43	0.87	10	0.4
HHO1_6h_conj	XP_001032994.1	TTHERM_00471040	0|2	2	1	2	0|0|0	0.43	0.87	10	0.4
HHO1_6h_conj	XP_001015926.1	TTHERM_00267910	0|2	2	1	2	0|0|0	0.43	0.87	10	0.4
HHO1_6h_conj	XP_001023394.1	TTHERM_00446310	0|2	2	1	2	0|0|0	0.43	0.87	10	0.4
HHO1_6h_conj	XP_977063.1	TTHERM_00035630	0|2	2	1	2	0|0|0	0.43	0.87	10	0.4
HHO1_6h_conj	XP_001012897.1	TTHERM_00319960	0|2	2	1	2	0|0|0	0.43	0.87	10	0.4
HHO1_6h_conj	XP_001032003.1	TTHERM_00703320	0|2	2	1	2	0|0|0	0.43	0.87	10	0.4
HHO1_6h_conj	XP_001022417.1	TTHERM_00558550	5|7	12	6	2	5|0|0	0.36	0.47	3.6	0.47
HHO1_6h_conj	XP_001018154.1	TTHERM_00280990	7|5	12	6	2	0|0|5	0.36	0.47	3.6	0.47
HHO1_6h_conj	XP_001012293.1	TTHERM_00105430	5|5	10	5	2	0|0|4	0.37	0.37	3.75	0.47
HHO1_6h_conj	XP_001030129.1	TTHERM_01141570	5|3	8	4	2	0|0|3	0.35	0.49	4	0.47
HHO1_6h_conj	XP_001022163.1	TTHERM_00787240	4|4	8	4	2	0|0|3	0.37	0.37	4	0.47
HHO1_6h_conj	XP_001029695.1	TTHERM_01345770	3|5	8	4	2	0|0|3	0.35	0.49	4	0.47
HHO1_6h_conj	XP_001007721.1	TTHERM_00066830	6|3	9	4.5	2	0|4|0	0.3	0.48	3.38	0.48
HHO1_6h_conj	XP_001023490.3	TTHERM_00535810	2|3	5	2.5	2	0|0|2	0.27	0.36	3.75	0.49
HHO1_6h_conj	XP_001016594.3	TTHERM_00189180	8|6	14	7	2	3|0|4	0.25	0.41	3	0.5
HHO1_6h_conj	XP_001011313.3	TTHERM_00429890	9|4	13	6.5	2	0|2|5	0.25	0.49	2.79	0.5
HHO1_6h_conj	XP_001024973.1	TTHERM_00242500	2|6	8	4	2	4|0|0	0.26	0.48	3	0.5
HHO1_6h_conj	XP_001024492.1	TTHERM_00299570	8|0	8	4	2	0|3|4	0.2	0.41	1.71	0.51
HHO1_6h_conj	XP_001011006.3	TTHERM_00709740	3|3	6	3	2	3|0|0	0.22	0.22	3	0.51
HHO1_6h_conj	XP_001024074.2	TTHERM_00658730	2|2	4	2	2	0|0|2	0.19	0.19	3	0.52
HHO1_6h_conj	XP_001014744.2	TTHERM_00047490	2|2	4	2	2	0|0|2	0.19	0.19	3	0.52
HHO1_6h_conj	XP_001033223.2	TTHERM_00443100	3|0	3	1.5	2	0|0|2	0.18	0.36	2.25	0.53
HHO1_6h_conj	XP_001011298.1	TTHERM_00429730	14|12	26	13	2	7|2|6	0.16	0.27	2.6	0.54
HHO1_6h_conj	XP_001010336.1	TTHERM_01005160	3|2	5	2.5	2	0|0|3	0.15	0.22	2.5	0.54
HHO1_6h_conj	XP_001022027.2	TTHERM_00564280	12|13	25	12.5	2	13|0|0	0.13	0.17	2.88	0.55
HHO1_6h_conj	XP_001471331.1	TTHERM_00641119	6|5	11	5.5	2	0|2|4	0.15	0.21	2.75	0.55
HHO1_6h_conj	XP_001008407.1	TTHERM_00016270	7|3	10	5	2	7|0|0	0.12	0.23	2.14	0.56
HHO1_6h_conj	XP_001032143.1	TTHERM_00691780	3|3	6	3	2	0|0|4	0.11	0.11	2.25	0.57
HHO1_6h_conj	XP_001024780.1	TTHERM_00237500	3|0	3	1.5	2	0|0|3	0.11	0.22	1.5	0.57
HHO1_6h_conj	XP_001027526.3	TTHERM_01055600	2|0	2	1	2	0|0|2	0.09	0.19	1.5	0.58
HHO1_6h_conj	XP_001033013.2	TTHERM_00471260	2|0	2	1	2	0|0|2	0.09	0.19	1.5	0.58
HHO1_6h_conj	NP_149392.1	TepyoMp29	2|0	2	1	2	0|0|2	0.09	0.19	1.5	0.58
HHO1_6h_conj	XP_001024023.1	TTHERM_00657230	2|0	2	1	2	0|0|2	0.09	0.19	1.5	0.58
HHO1_6h_conj	XP_001013946.2	TTHERM_00653940	2|0	2	1	2	0|0|2	0.09	0.19	1.5	0.58
HHO1_6h_conj	XP_001033553.1	TTHERM_00313720	0|2	2	1	2	0|0|2	0.09	0.19	1.5	0.58
HHO1_6h_conj	XP_001014033.1	TTHERM_00399610	0|2	2	1	2	0|2|0	0.09	0.19	1.5	0.58
HHO1_6h_conj	XP_001024171.1	TTHERM_00455650	0|2	2	1	2	2|0|0	0.09	0.19	1.5	0.58
HHO1_6h_conj	XP_001025649.1	TTHERM_00697420	4|10	14	7	2	7|0|3	0.09	0.18	2.1	0.61
HHO1_6h_conj	XP_001010650.2	TTHERM_00112550	3|4	7	3.5	2	0|5|0	0.08	0.12	2.1	0.61
HHO1_6h_conj	XP_001009709.2	TTHERM_00157810	2|4	6	3	2	5|0|0	0.07	0.12	1.8	0.62
HHO1_6h_conj	XP_001011163.2	TTHERM_00145230	3|2	5	2.5	2	0|0|4	0.07	0.11	1.88	0.62
HHO1_6h_conj	XP_001025305.1	TTHERM_01299660	3|2	5	2.5	2	0|0|4	0.07	0.11	1.88	0.62
HHO1_6h_conj	XP_001023464.1	TTHERM_00535550	3|2	5	2.5	2	4|0|0	0.07	0.11	1.88	0.62
HHO1_6h_conj	XP_001029694.1	TTHERM_01345760	2|3	5	2.5	2	0|0|4	0.07	0.11	1.88	0.62
HHO1_6h_conj	XP_001022393.1	TTHERM_00558300	2|3	5	2.5	2	0|0|4	0.07	0.11	1.88	0.62
HHO1_6h_conj	XP_001031108.1	TTHERM_00926990	12|2	14	7	2	7|3|4	0.06	0.13	1.5	0.63
HHO1_6h_conj	XP_001017986.1	TTHERM_00621610	6|0	6	3	2	0|0|7	0.06	0.13	1.29	0.63
HHO1_6h_conj	XP_001012724.2	TTHERM_00086760	3|0	3	1.5	2	0|0|4	0.06	0.11	1.12	0.64
HHO1_6h_conj	XP_001026663.2	TTHERM_01129680	3|0	3	1.5	2	4|0|0	0.06	0.11	1.12	0.64
HHO1_6h_conj	XP_001011326.2	TTHERM_00430020	3|0	3	1.5	2	4|0|0	0.06	0.11	1.12	0.64
HHO1_6h_conj	XP_001022689.1	TTHERM_00729040	3|0	3	1.5	2	0|4|0	0.06	0.11	1.12	0.64
HHO1_6h_conj	XP_001030858.1	TTHERM_01002600	0|3	3	1.5	2	0|0|4	0.06	0.11	1.12	0.64
HHO1_6h_conj	XP_001015733.2	TTHERM_00078920	2|0	2	1	2	0|3|0	0.05	0.09	1	0.65
HHO1_6h_conj	XP_001023386.1	TTHERM_00446240	0|2	2	1	2	3|0|0	0.05	0.09	1	0.65
HHO1_6h_conj	XP_001022450.2	TTHERM_00989460	0|2	2	1	2	3|0|0	0.05	0.09	1	0.65
HHO1_6h_conj	XP_001020234.1	TTHERM_00961950	0|2	2	1	2	3|0|0	0.05	0.09	1	0.65
HHO1_6h_conj	XP_001025146.1	TTHERM_00684450	0|2	2	1	2	0|3|0	0.05	0.09	1	0.65
HHO1_6h_conj	XP_001030884.3	TTHERM_01002860	14|5	19	9.5	2	3|7|7	0.03	0.07	1.68	0.67
HHO1_6h_conj	XP_001030820.1	TTHERM_01014740	3|2	5	2.5	2	2|0|2	0.04	0.07	1.88	0.67
HHO1_6h_conj	XP_001032893.1	TTHERM_00486810	2|2	4	2	2	0|0|4	0.04	0.04	1.5	0.67
HHO1_6h_conj	XP_001009826.1	TTHERM_00160960	19|16	35	17.5	2	13|0|7	0.03	0.05	2.62	0.68
HHO1_6h_conj	XP_001020632.1	TTHERM_00220600	14|13	27	13.5	2	9|0|7	0.03	0.04	2.53	0.68
HHO1_6h_conj	XP_001471263.1	TTHERM_00106969	10|9	19	9.5	2	7|0|5	0.03	0.04	2.38	0.68
HHO1_6h_conj	XP_001017117.1	TTHERM_00193640	8|4	12	6	2	0|2|8	0.02	0.05	1.8	0.68
HHO1_6h_conj	XP_001014009.2	TTHERM_00399360	2|4	6	3	2	0|0|6	0.03	0.05	1.5	0.68
HHO1_6h_conj	XP_001012324.1	TTHERM_00106800	3|2	5	2.5	2	0|0|5	0.03	0.05	1.5	0.68
HHO1_6h_conj	XP_001016067.1	TTHERM_00878160	2|3	5	2.5	2	0|0|5	0.03	0.05	1.5	0.68
HHO1_6h_conj	XP_001021308.2	TTHERM_00316160	5|3	8	4	2	4|0|3	0.02	0.04	1.71	0.69
HHO1_6h_conj	XP_001018576.2	TTHERM_00285620	4|3	7	3.5	2	2|0|4	0.02	0.03	1.75	0.69
HHO1_6h_conj	XP_001008397.1	TTHERM_00016170	6|0	6	3	2	3|0|5	0.02	0.04	1.12	0.69
HHO1_6h_conj	XP_001018105.2	TTHERM_00277470	0|3	3	1.5	2	0|0|5	0.02	0.05	0.9	0.69
HHO1_6h_conj	XP_001010031.1	TTHERM_00632930	0|3	3	1.5	2	0|0|5	0.02	0.05	0.9	0.69
HHO1_6h_conj	XP_001027468.1	TTHERM_01000190	7|7	14	7	2	0|4|6	0.02	0.02	2.1	0.7
HHO1_6h_conj	XP_001012669.1	TTHERM_00085220	2|0	2	1	2	0|0|4	0.02	0.04	0.75	0.7
HHO1_6h_conj	XP_001010321.1	TTHERM_01005010	2|0	2	1	2	0|0|4	0.02	0.04	0.75	0.7
HHO1_6h_conj	XP_001015159.1	TTHERM_01029960	2|0	2	1	2	0|0|4	0.02	0.04	0.75	0.7
HHO1_6h_conj	NP_149405.1	TepyoMp42	0|2	2	1	2	4|0|0	0.02	0.04	0.75	0.7
HHO1_6h_conj	XP_001024637.1	TTHERM_00614680	9|10	19	9.5	2	8|0|5	0.01	0.02	2.19	0.71
HHO1_6h_conj	NP_149388.1	TepyoMp25	5|2	7	3.5	2	8|0|0	0.01	0.02	1.31	0.71
HHO1_6h_conj	XP_001024628.2	TTHERM_00302040	5|0	5	2.5	2	0|0|8	0.01	0.02	0.94	0.71
HHO1_6h_conj	XP_001024708.1	TTHERM_00616380	2|3	5	2.5	2	3|0|2	0.02	0.02	1.5	0.71
HHO1_6h_conj	XP_001011682.1	TTHERM_00594220	2|2	4	2	2	2|0|2	0.02	0.02	1.5	0.71
HHO1_6h_conj	XP_001031885.1	TTHERM_00721530	3|0	3	1.5	2	0|2|3	0.01	0.02	0.9	0.71
HHO1_6h_conj	XP_001021598.1	TTHERM_00149630	3|0	3	1.5	2	2|0|3	0.01	0.02	0.9	0.71
HHO1_6h_conj	XP_001032401.3	TTHERM_00637400	11|14	25	12.5	2	11|0|6	0.01	0.02	2.21	0.72
HHO1_6h_conj	XP_001026315.2	TTHERM_00853090	5|3	8	4	2	6|0|2	0.01	0.02	1.5	0.72
HHO1_6h_conj	XP_001023381.1	TTHERM_00446190	3|3	6	3	2	2|4|0	0.01	0.01	1.5	0.72
HHO1_6h_conj	XP_001019178.1	TTHERM_00257230	3|2	5	2.5	2	6|0|0	0.01	0.02	1.25	0.72
HHO1_6h_conj	XP_001021260.3	TTHERM_00777250	2|3	5	2.5	2	6|0|0	0.01	0.02	1.25	0.72
HHO1_6h_conj	XP_001020689.2	TTHERM_00221170	0|3	3	1.5	2	6|0|0	0.01	0.02	0.75	0.72
HHO1_6h_conj	XP_001023996.2	TTHERM_00475140	12|6	18	9	2	5|5|6	0.01	0.02	1.69	0.73
HHO1_6h_conj	XP_001009805.1	TTHERM_00160750	3|4	7	3.5	2	4|0|3	0.01	0.01	1.5	0.73
HHO1_6h_conj	XP_001020597.2	TTHERM_00219250	2|4	6	3	2	5|0|2	0.01	0.01	1.29	0.73
HHO1_6h_conj	XP_001019192.1	TTHERM_00997520	2|0	2	1	2	2|0|2	0.01	0.02	0.75	0.73
HHO1_6h_conj	XP_001014402.1	TTHERM_00522240	2|0	2	1	2	2|0|2	0.01	0.02	0.75	0.73
HHO1_6h_conj	XP_001017609.2	TTHERM_00338460	2|0	2	1	2	0|2|2	0.01	0.02	0.75	0.73
HHO1_6h_conj	XP_001017626.1	TTHERM_00339620	0|2	2	1	2	0|5|0	0.01	0.01	0.6	0.73
HHO1_6h_conj	XP_001021485.2	TTHERM_00147510	7|8	15	7.5	2	0|5|7	0	0.01	1.88	0.74
HHO1_6h_conj	XP_001015942.1	TTHERM_00268070	3|7	10	5	2	0|4|7	0	0.01	1.36	0.74
HHO1_6h_conj	XP_001007754.2	TTHERM_00068170	4|0	4	2	2	0|3|4	0.01	0.01	0.86	0.74
HHO1_6h_conj	XP_976916.1	TTHERM_00030190	11|9	20	10	2	5|3|8	0	0	1.88	0.75
HHO1_6h_conj	XP_977189.1	TTHERM_00038880	7|5	12	6	2	2|2|7	0	0.01	1.64	0.75
HHO1_6h_conj	XP_001025866.1	TTHERM_00713140	7|4	11	5.5	2	4|4|3	0	0.01	1.5	0.75
HHO1_6h_conj	XP_001021714.1	TTHERM_00151810	7|4	11	5.5	2	4|4|3	0	0.01	1.5	0.75
HHO1_6h_conj	XP_001014723.2	TTHERM_00047280	5|4	9	4.5	2	5|0|4	0	0	1.5	0.75
HHO1_6h_conj	XP_001009685.3	TTHERM_00155590	3|5	8	4	2	6|0|3	0	0.01	1.33	0.75
HHO1_6h_conj	XP_001033258.2	TTHERM_00420030	0|3	3	1.5	2	0|0|7	0	0.01	0.64	0.75
HHO1_6h_conj	XP_001011913.1	TTHERM_00394410	2|0	2	1	2	3|0|2	0	0.01	0.6	0.75
HHO1_6h_conj	XP_001032961.1	TTHERM_00470710	0|2	2	1	2	0|2|3	0	0.01	0.6	0.75
HHO1_6h_conj	XP_001022153.1	TTHERM_00787140	0|2	2	1	2	0|2|3	0	0.01	0.6	0.75
HHO1_6h_conj	XP_976599.2	TTHERM_00541460	0|2	2	1	2	0|2|3	0	0.01	0.6	0.75
HHO1_6h_conj	XP_001015342.1	TTHERM_00641250	0|2	2	1	2	0|2|3	0	0.01	0.6	0.75
HHO1_6h_conj	XP_001014593.1	TTHERM_00044990	9|8	17	8.5	2	6|2|6	0	0	1.82	0.76
HHO1_6h_conj	XP_001031976.1	TTHERM_00716190	8|5	13	6.5	2	9|0|4	0	0	1.5	0.76
HHO1_6h_conj	XP_001032421.1	TTHERM_00637600	6|6	12	6	2	5|0|6	0	0	1.64	0.76
HHO1_6h_conj	XP_001029778.1	TTHERM_01308010	2|4	6	3	2	3|3|2	0	0	1.12	0.76
HHO1_6h_conj	XP_001018292.1	TTHERM_01161000	0|4	4	2	2	3|3|2	0	0	0.75	0.76
HHO1_6h_conj	XP_001021700.1	TTHERM_00151670	0|3	3	1.5	2	3|0|4	0	0	0.64	0.76
HHO1_6h_conj	XP_001007530.1	TTHERM_00055990	9|9	18	9	2	2|3|10	0	0	1.8	0.77
HHO1_6h_conj	XP_001033360.1	TTHERM_00421060	6|5	11	5.5	2	2|3|6	0	0	1.5	0.77
HHO1_6h_conj	XP_001013149.1	TTHERM_00295170	4|5	9	4.5	2	4|3|3	0	0	1.35	0.77
HHO1_6h_conj	XP_001007751.3	TTHERM_00068140	6|2	8	4	2	4|4|3	0	0	1.09	0.77
HHO1_6h_conj	XP_001033131.1	TTHERM_00442180	3|4	7	3.5	2	0|3|6	0	0	1.17	0.77
HHO1_6h_conj	XP_001023295.1	TTHERM_00444330	0|4	4	2	2	7|0|2	0	0	0.67	0.77
HHO1_6h_conj	XP_001030400.1	TTHERM_01085680	0|3	3	1.5	2	0|0|8	0	0	0.56	0.77
HHO1_6h_conj	XP_001021425.1	TTHERM_00317440	13|13	26	13	2	6|4|10	0	0	1.95	0.78
HHO1_6h_conj	XP_001020129.1	TTHERM_00661650	8|3	11	5.5	2	3|2|9	0	0	1.18	0.78
HHO1_6h_conj	XP_001019705.1	TTHERM_00136240	4|6	10	5	2	8|0|4	0	0	1.25	0.78
HHO1_6h_conj	XP_001016809.2	TTHERM_00488340	3|4	7	3.5	2	4|0|5	0	0	1.17	0.78
HHO1_6h_conj	XP_001011108.1	TTHERM_00143690	3|4	7	3.5	2	0|4|5	0	0	1.17	0.78
HHO1_6h_conj	XP_001023392.1	TTHERM_00446290	2|3	5	2.5	2	4|0|4	0	0	0.94	0.78
HHO1_6h_conj	XP_001030734.1	TTHERM_01026350	0|3	3	1.5	2	5|0|3	0	0	0.56	0.78
HHO1_6h_conj	XP_001010520.2	TTHERM_00601860	0|3	3	1.5	2	0|3|5	0	0	0.56	0.78
HHO1_6h_conj	XP_001007594.1	TTHERM_00058610	17|15	32	16	2	6|9|10	0	0	1.92	0.79
HHO1_6h_conj	XP_001014947.1	TTHERM_00052510	12|17	29	14.5	2	19|0|5	0	0	1.81	0.79
HHO1_6h_conj	XP_001027802.1	TTHERM_00678260	10|11	21	10.5	2	4|2|12	0	0	1.75	0.79
HHO1_6h_conj	XP_001014643.1	TTHERM_00046480	10|5	15	7.5	2	5|6|6	0	0	1.32	0.79
HHO1_6h_conj	XP_001025180.2	TTHERM_00684790	5|4	9	4.5	2	2|4|5	0	0	1.23	0.79
HHO1_6h_conj	XP_001026661.1	TTHERM_01129660	5|4	9	4.5	2	7|0|4	0	0	1.23	0.79
HHO1_6h_conj	XP_001010313.1	TTHERM_01004930	4|3	7	3.5	2	3|2|5	0	0	1.05	0.79
HHO1_6h_conj	XP_001027015.1	TTHERM_01212860	4|3	7	3.5	2	8|0|2	0	0	1.05	0.79
HHO1_6h_conj	XP_001017372.1	TTHERM_00476640	3|4	7	3.5	2	2|3|5	0	0	1.05	0.79
HHO1_6h_conj	XP_001026727.2	TTHERM_00864870	3|4	7	3.5	2	3|0|7	0	0	1.05	0.79
HHO1_6h_conj	XP_001010203.1	TTHERM_00561490	11|12	23	11.5	2	14|0|7	0	0	1.64	0.8
HHO1_6h_conj	XP_001018948.1	TTHERM_00582070	9|11	20	10	2	20|0|0	0	0	1.5	0.8
HHO1_6h_conj	XP_001027546.2	TTHERM_01339580	9|8	17	8.5	2	2|5|10	0	0	1.5	0.8
HHO1_6h_conj	XP_001032860.1	TTHERM_00486480	8|8	16	8	2	2|6|8	0	0	1.5	0.8
HHO1_6h_conj	XP_001032037.1	TTHERM_00703660	9|7	16	8	2	14|0|3	0	0	1.41	0.8
HHO1_6h_conj	XP_001032519.2	TTHERM_00600480	7|6	13	6.5	2	3|6|6	0	0	1.3	0.8
HHO1_6h_conj	XP_001029987.1	TTHERM_01194830	6|5	11	5.5	2	3|5|6	0	0	1.18	0.8
HHO1_6h_conj	XP_001014650.1	TTHERM_00046550	4|7	11	5.5	2	12|0|3	0	0	1.1	0.8
HHO1_6h_conj	XP_001010732.2	TTHERM_00114360	4|5	9	4.5	2	2|5|6	0	0	1.04	0.8
HHO1_6h_conj	XP_001020081.3	TTHERM_00660180	5|4	9	4.5	2	3|4|6	0	0	1.04	0.8
HHO1_6h_conj	XP_001014311.2	TTHERM_00227800	4|2	6	3	2	4|5|2	0	0	0.82	0.8
HHO1_6h_conj	XP_001010506.1	TTHERM_00357080	4|0	4	2	2	2|5|4	0	0	0.55	0.8
HHO1_6h_conj	XP_001026590.2	TTHERM_01146030	15|15	30	15	2	7|9|12	0	0	1.61	0.81
HHO1_6h_conj	XP_001031569.1	TTHERM_00773160	14|11	25	12.5	2	13|4|8	0	0	1.5	0.81
HHO1_6h_conj	XP_001032843.3	TTHERM_00486310	4|6	10	5	2	0|8|7	0	0	1	0.81
HHO1_6h_conj	XP_001012463.1	TTHERM_01034460	4|5	9	4.5	2	10|0|4	0	0	0.96	0.81
HHO1_6h_conj	XP_001015481.2	TTHERM_00379000	9|10	19	9.5	2	6|6|12	0	0	1.19	0.82
HHO1_6h_conj	XP_001021911.1	TTHERM_01207660	9|9	18	9	2	10|4|8	0	0	1.23	0.82
HHO1_6h_conj	XP_001014580.2	TTHERM_00043870	9|7	16	8	2	7|4|10	0	0	1.14	0.82
HHO1_6h_conj	XP_001025134.2	TTHERM_00469380	8|6	14	7	2	6|5|8	0	0	1.11	0.82
HHO1_6h_conj	XP_001009836.1	TTHERM_00161060	8|6	14	7	2	3|9|9	0	0	1	0.82
HHO1_6h_conj	XP_001030432.1	TTHERM_01084370	8|3	11	5.5	2	0|15|7	0	0	0.75	0.82
HHO1_6h_conj	XP_001031586.2	TTHERM_00773330	4|7	11	5.5	2	12|0|8	0	0	0.82	0.82
HHO1_6h_conj	XP_001010221.2	TTHERM_00561680	2|7	9	4.5	2	9|3|7	0	0	0.71	0.82
HHO1_6h_conj	XP_001017206.1	TTHERM_00194530	19|19	38	19	2	24|2|12	0	0	1.5	0.83
HHO1_6h_conj	XP_001031588.1	TTHERM_00773350	20|10	30	15	2	18|3|22	0	0	1.05	0.83
HHO1_6h_conj	XP_001008287.1	TTHERM_00013070	17|12	29	14.5	2	27|2|7	0	0	1.21	0.83
HHO1_6h_conj	XP_001021792.2	TTHERM_00899460	16|12	28	14	2	7|10|17	0	0	1.24	0.83
HHO1_6h_conj	XP_001018186.1	TTHERM_00283300	15|10	25	12.5	2	11|8|13	0	0	1.17	0.83
HHO1_6h_conj	XP_001023435.2	TTHERM_00535260	12|12	24	12	2	6|8|20	0	0	1.06	0.83
HHO1_6h_conj	XP_001030885.3	TTHERM_01002870	11|9	20	10	2	8|9|10	0	0	1.11	0.83
HHO1_6h_conj	XP_001007447.1	TTHERM_00365340	13|6	19	9.5	2	4|7|18	0	0	0.98	0.83
HHO1_6h_conj	XP_001011573.1	TTHERM_00735240	12|4	16	8	2	11|13|5	0	0	0.83	0.83
HHO1_6h_conj	XP_001019703.1	TTHERM_00136220	9|6	15	7.5	2	2|12|12	0	0	0.87	0.83
HHO1_6h_conj	XP_001012338.1	TTHERM_00106940	4|8	12	6	2	7|5|11	0	0	0.78	0.83
HHO1_6h_conj	XP_001022200.2	TTHERM_00499420	39|34	73	36.5	2	67|0|23	0	0	1.22	0.84
HHO1_6h_conj	XP_001030821.1	TTHERM_01014750	41|27	68	34	2	23|20|46	0	0	1.15	0.84
HHO1_6h_conj	XP_001009172.1	TTHERM_00550810	35|27	62	31	2	40|4|33	0	0	1.21	0.84
HHO1_6h_conj	XP_001008743.1	TTHERM_00171850	21|21	42	21	2	11|18|19	0	0	1.31	0.84
HHO1_6h_conj	XP_001032921.1	TTHERM_00487090	20|15	35	17.5	2	10|16|23	0	0	1.07	0.84
HHO1_6h_conj	XP_001471063.1	TTHERM_00647339	17|15	32	16	2	31|0|13	0	0	1.09	0.84
HHO1_6h_conj	XP_001022292.2	TTHERM_00502380	20|11	31	15.5	2	17|21|16	0	0	0.86	0.84
HHO1_6h_conj	XP_001031107.1	TTHERM_00926980	15|14	29	14.5	2	12|20|12	0	0	0.99	0.84
HHO1_6h_conj	XP_001031587.1	TTHERM_00773340	13|11	24	12	2	20|0|16	0	0	1	0.84
HHO1_6h_conj	XP_001031057.2	TTHERM_00938820	38|43	81	40.5	2	35|45|56	0	0	0.89	0.85
HHO1_6h_conj	XP_001023006.1	TTHERM_00348510	42|23	65	32.5	2	88|78|89	0	0	0.38	0.85
HHO1_6h_conj	XP_001012263.1	TTHERM_00105110	33|31	64	32	2	20|36|27	0	0	1.16	0.85
HHO1_6h_conj	XP_001017291.2	TTHERM_00196370	30|22	52	26	2	29|32|21	0	0	0.95	0.85
HHO1_6h_conj	XP_001032213.1	TTHERM_00655820	32|20	52	26	2	32|31|20	0	0	0.94	0.85
HHO1_6h_conj	XP_001022424.1	TTHERM_00558620	33|18	51	25.5	2	44|55|55	0	0	0.5	0.85
HHO1_6h_conj	XP_001023703.2	TTHERM_00243730	30|19	49	24.5	2	54|40|29	0	0	0.6	0.85
HHO1_6h_conj	XP_001009780.1	TTHERM_00158520	26|22	48	24	2	49|58|55	0	0	0.44	0.85
HHO1_6h_conj	XP_001009203.1	TTHERM_00551160	26|19	45	22.5	2	27|49|42	0	0	0.57	0.85
HHO1_6h_conj	XP_001012726.1	TTHERM_00086780	30|14	44	22	2	27|13|46	0	0	0.77	0.85
HHO1_6h_conj	XP_001011141.1	TTHERM_00145010	24|20	44	22	2	49|2|21	0	0	0.92	0.85
HHO1_6h_conj	XP_001027976.1	TTHERM_00497880	21|22	43	21.5	2	55|2|40	0	0	0.66	0.85
HHO1_6h_conj	XP_001017628.2	TTHERM_00339640	20|18	38	19	2	28|35|28	0	0	0.63	0.85
HHO1_6h_conj	XP_001030083.3	TTHERM_01151500	16|21	37	18.5	2	38|47|42	0	0	0.44	0.85
HHO1_6h_conj	XP_001025001.1	TTHERM_00465040	19|16	35	17.5	2	22|52|33	0	0	0.49	0.85
HHO1_6h_conj	XP_001014743.2	TTHERM_00047480	20|15	35	17.5	2	25|33|31	0	0	0.59	0.85
HHO1_6h_conj	XP_001032631.2	TTHERM_00585260	21|13	34	17	2	19|19|26	0	0	0.8	0.85
HHO1_6h_conj	XP_001017488.2	TTHERM_00333210	15|19	34	17	2	61|34|32	0	0	0.4	0.85
HHO1_6h_conj	XP_001023483.1	TTHERM_00535740	17|17	34	17	2	19|24|23	0	0	0.77	0.85
HHO1_6h_conj	XP_001025242.2	TTHERM_00836690	16|17	33	16.5	2	20|20|27	0	0	0.74	0.85
HHO1_6h_conj	XP_001010074.1	TTHERM_00633360	20|13	33	16.5	2	48|2|16	0	0	0.75	0.85
HHO1_6h_conj	XP_001016015.1	TTHERM_00275740	16|16	32	16	2	52|51|46	0	0	0.32	0.85
HHO1_6h_conj	XP_001016756.1	TTHERM_00191800	15|16	31	15.5	2	23|19|42	0	0	0.55	0.85
HHO1_6h_conj	XP_001021917.1	TTHERM_01207720	14|15	29	14.5	2	34|0|15	0	0	0.89	0.85
HHO1_6h_conj	XP_001007665.1	TTHERM_00059330	16|13	29	14.5	2	17|23|28	0	0	0.64	0.85
HHO1_6h_conj	XP_001007209.2	TTHERM_00414440	14|15	29	14.5	2	54|0|5	0	0	0.74	0.85
HHO1_6h_conj	XP_001025944.1	TTHERM_01113100	14|14	28	14	2	13|14|29	0	0	0.75	0.85
HHO1_6h_conj	XP_001032697.1	TTHERM_00529860	13|14	27	13.5	2	31|47|28	0	0	0.38	0.85
HHO1_6h_conj	XP_001016593.1	TTHERM_00189170	13|14	27	13.5	2	27|2|19	0	0	0.84	0.85
HHO1_6h_conj	XP_001470942.1	TTHERM_00149798	9|18	27	13.5	2	45|11|28	0	0	0.48	0.85
HHO1_6h_conj	XP_001014703.2	TTHERM_00047080	11|16	27	13.5	2	18|44|22	0	0	0.48	0.85
HHO1_6h_conj	XP_001033134.1	TTHERM_00442210	16|10	26	13	2	24|24|18	0	0	0.59	0.85
HHO1_6h_conj	XP_001014927.1	TTHERM_00052310	12|14	26	13	2	28|30|43	0	0	0.39	0.85
HHO1_6h_conj	XP_001021565.1	TTHERM_00149300	13|12	25	12.5	2	14|14|28	0	0	0.67	0.85
HHO1_6h_conj	XP_001017127.3	TTHERM_00193740	11|14	25	12.5	2	31|23|20	0	0	0.51	0.85
HHO1_6h_conj	XP_001027692.2	TTHERM_00571860	13|11	24	12	2	8|17|17	0	0	0.86	0.85
HHO1_6h_conj	XP_001023330.1	TTHERM_00444670	11|13	24	12	2	32|46|33	0	0	0.32	0.85
HHO1_6h_conj	XP_001025515.1	TTHERM_01049200	12|12	24	12	2	21|46|37	0	0	0.35	0.85
HHO1_6h_conj	XP_001017218.2	TTHERM_00194650	9|15	24	12	2	6|22|17	0	0	0.8	0.85
HHO1_6h_conj	XP_001025347.1	TTHERM_00762890	10|13	23	11.5	2	18|13|10	0	0	0.84	0.85
HHO1_6h_conj	XP_001017375.2	TTHERM_00476670	10|13	23	11.5	2	29|21|28	0	0	0.44	0.85
HHO1_6h_conj	XP_001016672.1	TTHERM_00190950	11|11	22	11	2	22|27|27	0	0	0.43	0.85
HHO1_6h_conj	XP_001017625.1	TTHERM_00339610	13|8	21	10.5	2	27|26|26	0	0	0.4	0.85
HHO1_6h_conj	XP_001022710.2	TTHERM_00729250	10|11	21	10.5	2	17|26|18	0	0	0.52	0.85
HHO1_6h_conj	XP_001019677.2	TTHERM_00134970	10|11	21	10.5	2	8|25|21	0	0	0.58	0.85
HHO1_6h_conj	XP_001032999.2	TTHERM_00471090	10|11	21	10.5	2	9|11|13	0	0	0.95	0.85
HHO1_6h_conj	XP_001011432.2	TTHERM_00434070	10|11	21	10.5	2	18|21|18	0	0	0.55	0.85
HHO1_6h_conj	XP_001021569.1	TTHERM_00149340	11|9	20	10	2	16|20|16	0	0	0.58	0.85
HHO1_6h_conj	XP_001015517.2	TTHERM_00382330	10|10	20	10	2	22|32|31	0	0	0.35	0.85
HHO1_6h_conj	XP_001022496.1	TTHERM_00622710	10|10	20	10	2	6|6|18	0	0	1	0.85
HHO1_6h_conj	XP_001030102.1	TTHERM_01142730	9|10	19	9.5	2	14|15|9	0	0	0.75	0.85
HHO1_6h_conj	XP_001010960.2	TTHERM_00706300	9|10	19	9.5	2	23|24|18	0	0	0.44	0.85
HHO1_6h_conj	XP_001032577.3	TTHERM_00584700	10|8	18	9	2	10|16|14	0	0	0.67	0.85
HHO1_6h_conj	XP_001014258.3	TTHERM_00227270	6|12	18	9	2	16|8|13	0	0	0.73	0.85
HHO1_6h_conj	XP_001019674.1	TTHERM_00134940	10|8	18	9	2	13|2|16	0	0	0.87	0.85
HHO1_6h_conj	XP_001014687.1	TTHERM_00046920	10|7	17	8.5	2	11|12|10	0	0	0.77	0.85
HHO1_6h_conj	XP_001022907.1	TTHERM_00579060	9|8	17	8.5	2	16|19|15	0	0	0.51	0.85
HHO1_6h_conj	XP_001020471.1	TTHERM_00216010	10|7	17	8.5	2	8|8|17	0	0	0.77	0.85
HHO1_6h_conj	XP_001009990.1	TTHERM_01386050	8|9	17	8.5	2	17|20|19	0	0	0.46	0.85
HHO1_6h_conj	XP_001023662.2	TTHERM_00732640	8|9	17	8.5	2	11|14|16	0	0	0.62	0.85
HHO1_6h_conj	XP_001030092.1	TTHERM_01151600	8|9	17	8.5	2	23|4|19	0	0	0.55	0.85
HHO1_6h_conj	XP_001011598.1	TTHERM_00736480	10|6	16	8	2	15|12|18	0	0	0.53	0.85
HHO1_6h_conj	XP_001029813.1	TTHERM_01289110	9|7	16	8	2	23|0|12	0	0	0.69	0.85
HHO1_6h_conj	XP_001017179.2	TTHERM_00194260	9|7	16	8	2	13|12|13	0	0	0.63	0.85
HHO1_6h_conj	XP_001033201.1	TTHERM_00442880	9|7	16	8	2	21|19|13	0	0	0.45	0.85
HHO1_6h_conj	XP_001031932.1	TTHERM_00715730	7|9	16	8	2	12|18|12	0	0	0.57	0.85
HHO1_6h_conj	XP_001019781.2	TTHERM_00137990	8|7	15	7.5	2	12|42|21	0	0	0.3	0.85
HHO1_6h_conj	XP_001023540.1	TTHERM_00537300	8|7	15	7.5	2	16|11|12	0	0	0.58	0.85
HHO1_6h_conj	XP_001010825.2	TTHERM_00122290	7|8	15	7.5	2	13|18|21	0	0	0.43	0.85
HHO1_6h_conj	XP_001007651.1	TTHERM_00059190	8|7	15	7.5	2	4|11|22	0	0	0.61	0.85
HHO1_6h_conj	XP_977106.2	TTHERM_00037050	6|9	15	7.5	2	10|16|14	0	0	0.56	0.85
HHO1_6h_conj	XP_001023373.2	TTHERM_00446090	8|7	15	7.5	2	14|17|9	0	0	0.56	0.85
HHO1_6h_conj	XP_001032914.1	TTHERM_00487020	7|8	15	7.5	2	15|23|13	0	0	0.44	0.85
HHO1_6h_conj	XP_001031042.1	TTHERM_00943010	6|9	15	7.5	2	16|13|12	0	0	0.55	0.85
HHO1_6h_conj	XP_001026650.1	TTHERM_01128560	7|7	14	7	2	8|10|13	0	0	0.68	0.85
HHO1_6h_conj	XP_001014441.2	TTHERM_00522630	9|5	14	7	2	7|9|12	0	0	0.75	0.85
HHO1_6h_conj	XP_001018127.2	TTHERM_00279670	7|7	14	7	2	16|19|21	0	0	0.38	0.85
HHO1_6h_conj	XP_001025389.2	TTHERM_00765300	6|8	14	7	2	14|16|13	0	0	0.49	0.85
HHO1_6h_conj	XP_001019588.1	TTHERM_00131110	7|7	14	7	2	7|6|9	0	0	0.95	0.85
HHO1_6h_conj	XP_001017645.2	TTHERM_00339810	4|10	14	7	2	10|15|12	0	0	0.57	0.85
HHO1_6h_conj	XP_001031981.2	TTHERM_00716240	5|9	14	7	2	14|0|21	0	0	0.6	0.85
HHO1_6h_conj	XP_001016306.1	TTHERM_00127260	9|4	13	6.5	2	0|17|13	0	0	0.65	0.85
HHO1_6h_conj	XP_977107.2	TTHERM_00037060	10|3	13	6.5	2	9|18|23	0	0	0.39	0.85
HHO1_6h_conj	XP_001007918.1	TTHERM_00538940	7|6	13	6.5	2	34|103|82	0	0	0.09	0.85
HHO1_6h_conj	XP_001023177.1	TTHERM_00492850	9|4	13	6.5	2	34|84|64	0	0	0.11	0.85
HHO1_6h_conj	XP_001032780.3	TTHERM_00530750	6|7	13	6.5	2	8|8|6	0	0	0.89	0.85
HHO1_6h_conj	XP_001024853.2	TTHERM_00239290	8|5	13	6.5	2	7|13|7	0	0	0.72	0.85
HHO1_6h_conj	XP_001032690.1	TTHERM_00529790	6|7	13	6.5	2	7|12|8	0	0	0.72	0.85
HHO1_6h_conj	XP_001031469.1	TTHERM_00823670	6|7	13	6.5	2	10|8|7	0	0	0.78	0.85
HHO1_6h_conj	XP_001012497.1	TTHERM_01053000	5|8	13	6.5	2	26|3|13	0	0	0.46	0.85
HHO1_6h_conj	XP_001015664.1	TTHERM_00077230	8|4	12	6	2	29|78|90	0	0	0.09	0.85
HHO1_6h_conj	XP_001013407.1	TTHERM_00454080	7|5	12	6	2	9|12|11	0	0	0.56	0.85
HHO1_6h_conj	XP_001020686.1	TTHERM_00221140	5|7	12	6	2	22|26|31	0	0	0.23	0.85
HHO1_6h_conj	XP_001014870.1	TTHERM_00051730	5|7	12	6	2	15|14|11	0	0	0.45	0.85
HHO1_6h_conj	XP_001031847.1	TTHERM_00721150	3|9	12	6	2	27|13|32	0	0	0.25	0.85
HHO1_6h_conj	XP_001017489.2	TTHERM_00333220	5|7	12	6	2	6|10|16	0	0	0.56	0.85
HHO1_6h_conj	XP_001030936.2	TTHERM_00992730	5|7	12	6	2	22|15|24	0	0	0.3	0.85
HHO1_6h_conj	XP_001020279.1	TTHERM_01197120	7|4	11	5.5	2	8|12|15	0	0	0.47	0.85
HHO1_6h_conj	XP_001015607.1	TTHERM_00075670	5|6	11	5.5	2	18|4|9	0	0	0.53	0.85
HHO1_6h_conj	XP_001032358.2	TTHERM_00636970	5|6	11	5.5	2	24|9|15	0	0	0.34	0.85
HHO1_6h_conj	XP_001021401.1	TTHERM_00317200	5|6	11	5.5	2	7|10|10	0	0	0.61	0.85
HHO1_6h_conj	XP_001013641.1	TTHERM_00829380	5|6	11	5.5	2	15|7|14	0	0	0.46	0.85
HHO1_6h_conj	XP_001021914.1	TTHERM_01207690	5|6	11	5.5	2	5|13|13	0	0	0.53	0.85
HHO1_6h_conj	XP_001019693.2	TTHERM_00136120	4|7	11	5.5	2	21|8|27	0	0	0.29	0.85
HHO1_6h_conj	XP_001027120.2	TTHERM_00725970	5|6	11	5.5	2	24|31|24	0	0	0.21	0.85
HHO1_6h_conj	XP_001023313.2	TTHERM_00444510	5|6	11	5.5	2	22|2|8	0	0	0.52	0.85
HHO1_6h_conj	XP_001018448.2	TTHERM_00344030	7|3	10	5	2	10|16|7	0	0	0.45	0.85
HHO1_6h_conj	XP_001031614.2	TTHERM_00773610	6|4	10	5	2	7|10|3	0	0	0.75	0.85
HHO1_6h_conj	XP_001025898.2	TTHERM_00713470	7|3	10	5	2	8|10|10	0	0	0.54	0.85
HHO1_6h_conj	XP_001032926.1	TTHERM_00487140	6|4	10	5	2	10|13|11	0	0	0.44	0.85
HHO1_6h_conj	XP_001022314.1	TTHERM_00502600	6|4	10	5	2	31|0|9	0	0	0.38	0.85
HHO1_6h_conj	XP_001014750.1	TTHERM_00047550	5|5	10	5	2	91|141|75	0	0	0.05	0.85
HHO1_6h_conj	XP_001023990.1	TTHERM_00475080	6|4	10	5	2	13|17|18	0	0	0.31	0.85
HHO1_6h_conj	XP_001017389.2	TTHERM_00476820	4|6	10	5	2	8|11|7	0	0	0.58	0.85
HHO1_6h_conj	XP_001022864.1	TTHERM_00578640	3|7	10	5	2	38|0|15	0	0	0.28	0.85
HHO1_6h_conj	XP_001020023.3	TTHERM_00666540	6|3	9	4.5	2	10|5|6	0	0	0.64	0.85
HHO1_6h_conj	XP_001019717.1	TTHERM_00136360	4|5	9	4.5	2	15|19|12	0	0	0.29	0.85
HHO1_6h_conj	XP_977164.1	TTHERM_00037640	5|4	9	4.5	2	5|4|7	0	0	0.84	0.85
HHO1_6h_conj	XP_001013499.1	TTHERM_01188360	5|4	9	4.5	2	2|8|7	0	0	0.79	0.85
HHO1_6h_conj	XP_001018967.1	TTHERM_00582280	7|2	9	4.5	2	20|35|20	0	0	0.18	0.85
HHO1_6h_conj	XP_001012665.1	TTHERM_00085180	4|5	9	4.5	2	11|8|10	0	0	0.47	0.85
HHO1_6h_conj	XP_001012103.1	TTHERM_00095540	5|4	9	4.5	2	20|0|4	0	0	0.56	0.85
HHO1_6h_conj	XP_001020671.1	TTHERM_00220990	4|5	9	4.5	2	3|5|10	0	0	0.75	0.85
HHO1_6h_conj	XP_001019629.1	TTHERM_00133500	5|4	9	4.5	2	7|18|11	0	0	0.38	0.85
HHO1_6h_conj	XP_001009196.2	TTHERM_00551090	4|5	9	4.5	2	16|14|10	0	0	0.34	0.85
HHO1_6h_conj	XP_001024675.1	TTHERM_00616050	6|3	9	4.5	2	12|9|15	0	0	0.38	0.85
HHO1_6h_conj	XP_001015934.1	TTHERM_00267990	5|4	9	4.5	2	9|7|2	0	0	0.75	0.85
HHO1_6h_conj	XP_001015768.1	TTHERM_00079270	4|5	9	4.5	2	3|10|6	0	0	0.71	0.85
HHO1_6h_conj	XP_001024027.1	TTHERM_00657270	3|6	9	4.5	2	6|9|15	0	0	0.45	0.85
HHO1_6h_conj	XP_001029853.1	TTHERM_01276420	5|4	9	4.5	2	40|33|36	0	0	0.12	0.85
HHO1_6h_conj	XP_001020377.2	TTHERM_00797930	2|7	9	4.5	2	22|0|5	0	0	0.5	0.85
HHO1_6h_conj	XP_001025062.2	TTHERM_00467660	8|0	8	4	2	9|11|15	0	0	0.34	0.85
HHO1_6h_conj	XP_001015874.1	TTHERM_00266390	4|4	8	4	2	14|10|19	0	0	0.28	0.85
HHO1_6h_conj	XP_001019292.1	TTHERM_00384910	5|3	8	4	2	16|23|20	0	0	0.2	0.85
HHO1_6h_conj	XP_001027842.1	TTHERM_00918500	6|2	8	4	2	8|6|7	0	0	0.57	0.85
HHO1_6h_conj	XP_001031817.2	TTHERM_00723390	4|4	8	4	2	4|7|8	0	0	0.63	0.85
HHO1_6h_conj	XP_001020513.2	TTHERM_00218410	5|3	8	4	2	3|8|10	0	0	0.57	0.85
HHO1_6h_conj	XP_001007748.1	TTHERM_00068110	5|3	8	4	2	16|15|10	0	0	0.29	0.85
HHO1_6h_conj	XP_001025708.1	TTHERM_00929450	4|4	8	4	2	4|9|4	0	0	0.71	0.85
HHO1_6h_conj	XP_001032154.1	TTHERM_00691890	4|4	8	4	2	6|10|11	0	0	0.44	0.85
HHO1_6h_conj	XP_001024332.1	TTHERM_00532090	4|4	8	4	2	4|7|5	0	0	0.75	0.85
HHO1_6h_conj	XP_001025106.1	TTHERM_00469100	4|4	8	4	2	13|12|10	0	0	0.34	0.85
HHO1_6h_conj	XP_001026338.2	TTHERM_00670170	4|4	8	4	2	27|0|5	0	0	0.38	0.85
HHO1_6h_conj	XP_001032305.2	TTHERM_00649110	3|5	8	4	2	9|7|8	0	0	0.5	0.85
HHO1_6h_conj	XP_001011035.2	TTHERM_00140980	3|5	8	4	2	12|0|3	0	0	0.8	0.85
HHO1_6h_conj	XP_001017207.1	TTHERM_00194540	4|4	8	4	2	35|42|34	0	0	0.11	0.85
HHO1_6h_conj	XP_001019987.1	TTHERM_00666180	4|4	8	4	2	9|12|13	0	0	0.35	0.85
HHO1_6h_conj	XP_001009730.2	TTHERM_00158020	5|3	8	4	2	9|10|8	0	0	0.44	0.85
HHO1_6h_conj	XP_001471343.1	TTHERM_00077599	5|3	8	4	2	3|13|8	0	0	0.5	0.85
HHO1_6h_conj	XP_001008415.2	TTHERM_00016360	4|4	8	4	2	10|0|7	0	0	0.71	0.85
HHO1_6h_conj	XP_001007432.1	TTHERM_00363210	3|5	8	4	2	7|13|13	0	0	0.36	0.85
HHO1_6h_conj	XP_001023516.1	TTHERM_00537060	4|4	8	4	2	5|13|7	0	0	0.48	0.85
HHO1_6h_conj	XP_001030939.1	TTHERM_00992760	3|5	8	4	2	6|6|3	0	0	0.8	0.85
HHO1_6h_conj	XP_001015478.2	TTHERM_00378970	3|5	8	4	2	11|14|10	0	0	0.34	0.85
HHO1_6h_conj	XP_001031468.1	TTHERM_00823660	4|3	7	3.5	2	0|6|6	0	0	0.88	0.85
HHO1_6h_conj	XP_001015413.1	TTHERM_00377330	4|3	7	3.5	2	7|13|8	0	0	0.38	0.85
HHO1_6h_conj	XP_001471367.1	TTHERM_00193849	4|3	7	3.5	2	6|11|14	0	0	0.34	0.85
HHO1_6h_conj	XP_001022125.1	TTHERM_00785870	4|3	7	3.5	2	6|0|6	0	0	0.88	0.85
HHO1_6h_conj	XP_001013810.1	TTHERM_00426320	3|4	7	3.5	2	7|4|3	0	0	0.75	0.85
HHO1_6h_conj	XP_001026952.1	TTHERM_00688500	5|2	7	3.5	2	5|18|8	0	0	0.34	0.85
HHO1_6h_conj	XP_001007545.2	TTHERM_00056140	4|3	7	3.5	2	6|9|10	0	0	0.42	0.85
HHO1_6h_conj	XP_001033284.1	TTHERM_00420290	4|3	7	3.5	2	19|0|7	0	0	0.4	0.85
HHO1_6h_conj	XP_001025506.1	TTHERM_01048110	3|4	7	3.5	2	6|14|4	0	0	0.44	0.85
HHO1_6h_conj	XP_001029413.2	TTHERM_01528510	3|4	7	3.5	2	4|15|13	0	0	0.33	0.85
HHO1_6h_conj	XP_001032159.1	TTHERM_00691940	3|4	7	3.5	2	10|23|24	0	0	0.18	0.85
HHO1_6h_conj	XP_001022895.2	TTHERM_00578940	3|4	7	3.5	2	6|5|14	0	0	0.42	0.85
HHO1_6h_conj	XP_001019790.1	TTHERM_00138080	3|4	7	3.5	2	10|13|9	0	0	0.33	0.85
HHO1_6h_conj	XP_001017585.2	TTHERM_00338210	4|2	6	3	2	7|6|7	0	0	0.45	0.85
HHO1_6h_conj	XP_001016910.1	TTHERM_00979780	4|2	6	3	2	4|4|6	0	0	0.64	0.85
HHO1_6h_conj	XP_001011515.2	TTHERM_00784570	4|2	6	3	2	5|7|5	0	0	0.53	0.85
HHO1_6h_conj	XP_001030186.1	TTHERM_01109770	4|2	6	3	2	16|7|10	0	0	0.27	0.85
HHO1_6h_conj	XP_001016016.1	TTHERM_00275750	3|3	6	3	2	4|7|9	0	0	0.45	0.85
HHO1_6h_conj	XP_001024704.2	TTHERM_00616340	4|2	6	3	2	11|9|15	0	0	0.26	0.85
HHO1_6h_conj	XP_001025871.2	TTHERM_00713190	3|3	6	3	2	0|11|6	0	0	0.53	0.85
HHO1_6h_conj	XP_001033245.1	TTHERM_00419850	3|3	6	3	2	5|0|7	0	0	0.75	0.85
HHO1_6h_conj	XP_001022164.1	TTHERM_00787250	3|3	6	3	2	9|11|12	0	0	0.28	0.85
HHO1_6h_conj	XP_976870.2	TTHERM_00028740	3|3	6	3	2	9|0|0	0	0	1	0.85
HHO1_6h_conj	XP_001012392.2	TTHERM_00802450	3|3	6	3	2	8|6|7	0	0	0.43	0.85
HHO1_6h_conj	XP_001023979.3	TTHERM_00474970	2|4	6	3	2	9|2|8	0	0	0.47	0.85
HHO1_6h_conj	XP_001027472.2	TTHERM_01001220	3|3	6	3	2	0|4|5	0	0	1	0.85
HHO1_6h_conj	XP_001009329.1	TTHERM_00575360	3|3	6	3	2	7|6|9	0	0	0.41	0.85
HHO1_6h_conj	XP_001024186.1	TTHERM_00456790	3|3	6	3	2	2|4|5	0	0	0.82	0.85
HHO1_6h_conj	XP_001026252.1	TTHERM_00780960	3|3	6	3	2	7|3|10	0	0	0.45	0.85
HHO1_6h_conj	XP_001023309.1	TTHERM_00444470	3|3	6	3	2	2|8|3	0	0	0.69	0.85
HHO1_6h_conj	XP_001014855.1	TTHERM_00050590	3|3	6	3	2	11|5|9	0	0	0.36	0.85
HHO1_6h_conj	XP_001024511.2	TTHERM_00299840	3|3	6	3	2	0|0|11	0	0	0.82	0.85
HHO1_6h_conj	XP_001013096.1	TTHERM_00294640	2|4	6	3	2	0|9|5	0	0	0.64	0.85
HHO1_6h_conj	XP_001019218.1	TTHERM_00997780	2|4	6	3	2	3|13|9	0	0	0.36	0.85
HHO1_6h_conj	XP_001012282.2	TTHERM_00105320	5|0	5	2.5	2	0|3|12	0	0	0.5	0.85
HHO1_6h_conj	XP_001029970.1	TTHERM_01194660	5|0	5	2.5	2	2|5|8	0	0	0.5	0.85
HHO1_6h_conj	XP_001022340.1	TTHERM_00557760	3|2	5	2.5	2	2|4|3	0	0	0.83	0.85
HHO1_6h_conj	XP_001014476.1	TTHERM_00522980	5|0	5	2.5	2	14|31|24	0	0	0.11	0.85
HHO1_6h_conj	XP_001030164.1	TTHERM_01123840	3|2	5	2.5	2	7|5|6	0	0	0.42	0.85
HHO1_6h_conj	XP_001008484.2	TTHERM_00023980	3|2	5	2.5	2	4|7|6	0	0	0.44	0.85
HHO1_6h_conj	XP_001009835.1	TTHERM_00161050	3|2	5	2.5	2	2|5|3	0	0	0.75	0.85
HHO1_6h_conj	XP_001017076.2	TTHERM_00193230	3|2	5	2.5	2	3|8|13	0	0	0.31	0.85
HHO1_6h_conj	XP_001021966.1	TTHERM_00859260	3|2	5	2.5	2	4|5|3	0	0	0.62	0.85
HHO1_6h_conj	XP_001014520.1	TTHERM_00856520	3|2	5	2.5	2	16|18|14	0	0	0.16	0.85
HHO1_6h_conj	XP_001027984.2	TTHERM_00497960	2|3	5	2.5	2	6|8|10	0	0	0.31	0.85
HHO1_6h_conj	XP_001016785.1	TTHERM_00192090	3|2	5	2.5	2	9|6|9	0	0	0.31	0.85
HHO1_6h_conj	XP_001015831.1	TTHERM_00079910	3|2	5	2.5	2	3|8|3	0	0	0.54	0.85
HHO1_6h_conj	XP_001020631.2	TTHERM_00220590	3|2	5	2.5	2	8|0|2	0	0	0.75	0.85
HHO1_6h_conj	XP_001026371.1	TTHERM_00670500	2|3	5	2.5	2	5|9|6	0	0	0.38	0.85
HHO1_6h_conj	XP_001014840.1	TTHERM_00049450	2|3	5	2.5	2	6|6|0	0	0	0.62	0.85
HHO1_6h_conj	XP_001015522.1	TTHERM_00382380	3|2	5	2.5	2	10|11|11	0	0	0.23	0.85
HHO1_6h_conj	XP_001017359.2	TTHERM_00476510	3|2	5	2.5	2	10|8|14	0	0	0.23	0.85
HHO1_6h_conj	XP_001009855.2	TTHERM_00161250	2|3	5	2.5	2	10|14|11	0	0	0.21	0.85
HHO1_6h_conj	XP_001010053.1	TTHERM_00633150	2|3	5	2.5	2	10|0|3	0	0	0.58	0.85
HHO1_6h_conj	XP_001015519.2	TTHERM_00382350	3|2	5	2.5	2	21|6|16	0	0	0.17	0.85
HHO1_6h_conj	XP_001024808.2	TTHERM_00238830	2|3	5	2.5	2	6|8|5	0	0	0.39	0.85
HHO1_6h_conj	XP_001018735.1	TTHERM_00292170	2|3	5	2.5	2	6|5|9	0	0	0.38	0.85
HHO1_6h_conj	XP_001018333.1	TTHERM_00753340	2|3	5	2.5	2	4|4|4	0	0	0.62	0.85
HHO1_6h_conj	XP_001031151.1	TTHERM_00925340	2|3	5	2.5	2	5|9|12	0	0	0.29	0.85
HHO1_6h_conj	XP_001011805.3	TTHERM_00391300	2|3	5	2.5	2	6|10|6	0	0	0.34	0.85
HHO1_6h_conj	XP_001022961.1	TTHERM_00348060	2|3	5	2.5	2	4|2|3	0	0	0.83	0.85
HHO1_6h_conj	XP_001022188.1	TTHERM_00499300	0|5	5	2.5	2	37|9|34	0	0	0.09	0.85
HHO1_6h_conj	XP_001016584.1	TTHERM_00189080	4|0	4	2	2	3|7|8	0	0	0.33	0.85
HHO1_6h_conj	XP_001010608.1	TTHERM_00613630	4|0	4	2	2	16|11|3	0	0	0.2	0.85
HHO1_6h_conj	XP_001014936.1	TTHERM_00052400	4|0	4	2	2	7|5|5	0	0	0.35	0.85
HHO1_6h_conj	XP_001013166.1	TTHERM_00295340	4|0	4	2	2	3|7|11	0	0	0.29	0.85
HHO1_6h_conj	XP_001030812.2	TTHERM_01014660	2|2	4	2	2	14|17|9	0	0	0.15	0.85
HHO1_6h_conj	XP_001025656.2	TTHERM_00697490	4|0	4	2	2	11|4|12	0	0	0.22	0.85
HHO1_6h_conj	XP_001024247.1	TTHERM_00459390	2|2	4	2	2	12|12|10	0	0	0.18	0.85
HHO1_6h_conj	XP_001019409.1	TTHERM_00390040	2|2	4	2	2	4|7|8	0	0	0.32	0.85
HHO1_6h_conj	XP_001011029.1	TTHERM_00140920	2|2	4	2	2	0|0|7	0	0	0.86	0.85
HHO1_6h_conj	XP_001015330.2	TTHERM_00641120	2|2	4	2	2	2|2|3	0	0	0.86	0.85
HHO1_6h_conj	XP_001025224.2	TTHERM_00686220	2|2	4	2	2	13|2|8	0	0	0.26	0.85
HHO1_6h_conj	XP_001018229.1	TTHERM_00283730	2|2	4	2	2	12|35|30	0	0	0.08	0.85
HHO1_6h_conj	XP_001026091.1	TTHERM_00971710	2|2	4	2	2	3|9|5	0	0	0.35	0.85
HHO1_6h_conj	NP_149395.1	TepyoMp32	2|2	4	2	2	0|3|3	0	0	1	0.85
HHO1_6h_conj	XP_001026079.1	TTHERM_00969600	2|2	4	2	2	6|3|4	0	0	0.46	0.85
HHO1_6h_conj	XP_001013838.1	TTHERM_00427590	2|2	4	2	2	5|6|3	0	0	0.43	0.85
HHO1_6h_conj	XP_001016810.2	TTHERM_00488350	2|2	4	2	2	7|5|7	0	0	0.32	0.85
HHO1_6h_conj	XP_001022248.1	TTHERM_00500890	2|2	4	2	2	0|3|6	0	0	0.67	0.85
HHO1_6h_conj	XP_001019368.2	TTHERM_00388640	2|2	4	2	2	0|8|0	0	0	0.75	0.85
HHO1_6h_conj	XP_001013247.2	TTHERM_00297140	2|2	4	2	2	2|3|4	0	0	0.67	0.85
HHO1_6h_conj	XP_001025887.1	TTHERM_00713350	2|2	4	2	2	0|3|4	0	0	0.86	0.85
HHO1_6h_conj	XP_001027934.1	TTHERM_00497450	2|2	4	2	2	12|0|0	0	0	0.5	0.85
HHO1_6h_conj	XP_001019648.1	TTHERM_00133690	0|4	4	2	2	12|21|11	0	0	0.14	0.85
HHO1_6h_conj	XP_001032300.1	TTHERM_00649060	0|4	4	2	2	4|3|8	0	0	0.4	0.85
HHO1_6h_conj	XP_001011429.2	TTHERM_00434040	0|4	4	2	2	12|3|6	0	0	0.29	0.85
HHO1_6h_conj	XP_001008606.2	TTHERM_00812780	0|4	4	2	2	7|2|9	0	0	0.33	0.85
HHO1_6h_conj	XP_001015794.1	TTHERM_00079540	3|0	3	1.5	2	5|10|2	0	0	0.26	0.85
HHO1_6h_conj	XP_977058.2	TTHERM_00035580	3|0	3	1.5	2	10|8|9	0	0	0.17	0.85
HHO1_6h_conj	XP_001021558.2	TTHERM_00149230	3|0	3	1.5	2	2|3|8	0	0	0.35	0.85
HHO1_6h_conj	XP_001017119.1	TTHERM_00193660	3|0	3	1.5	2	5|5|9	0	0	0.24	0.85
HHO1_6h_conj	XP_001029629.1	TTHERM_01394370	3|0	3	1.5	2	5|6|4	0	0	0.3	0.85
HHO1_6h_conj	XP_001017274.1	TTHERM_00196200	3|0	3	1.5	2	2|10|8	0	0	0.22	0.85
HHO1_6h_conj	XP_001014048.1	TTHERM_00400750	3|0	3	1.5	2	3|13|4	0	0	0.22	0.85
HHO1_6h_conj	XP_001027746.2	TTHERM_01035670	3|0	3	1.5	2	8|36|17	0	0	0.07	0.85
HHO1_6h_conj	XP_001021197.1	TTHERM_00923170	3|0	3	1.5	2	6|19|5	0	0	0.15	0.85
HHO1_6h_conj	XP_001014943.1	TTHERM_00052470	3|0	3	1.5	2	2|7|6	0	0	0.3	0.85
HHO1_6h_conj	XP_001470787.1	TTHERM_00266649	3|0	3	1.5	2	36|40|34	0	0	0.04	0.85
HHO1_6h_conj	XP_001024894.2	TTHERM_00241700	3|0	3	1.5	2	4|10|5	0	0	0.24	0.85
HHO1_6h_conj	XP_001024786.2	TTHERM_00237560	3|0	3	1.5	2	2|0|7	0	0	0.5	0.85
HHO1_6h_conj	XP_001029700.1	TTHERM_01345820	3|0	3	1.5	2	17|9|7	0	0	0.14	0.85
HHO1_6h_conj	XP_001015771.1	TTHERM_00079300	3|0	3	1.5	2	10|14|5	0	0	0.16	0.85
HHO1_6h_conj	XP_001020539.1	TTHERM_00218670	3|0	3	1.5	2	5|5|10	0	0	0.22	0.85
HHO1_6h_conj	XP_001009811.1	TTHERM_00160810	0|3	3	1.5	2	2|13|4	0	0	0.24	0.85
HHO1_6h_conj	XP_001011358.1	TTHERM_00431330	0|3	3	1.5	2	0|3|6	0	0	0.5	0.85
HHO1_6h_conj	NP_149366.1	TepyoMp03	0|3	3	1.5	2	9|0|4	0	0	0.35	0.85
HHO1_6h_conj	XP_001007179.1	TTHERM_00214830	0|3	3	1.5	2	15|0|5	0	0	0.22	0.85
HHO1_6h_conj	XP_001021320.2	TTHERM_00316280	0|3	3	1.5	2	4|5|7	0	0	0.28	0.85
HHO1_6h_conj	XP_001017756.1	TTHERM_00437600	0|3	3	1.5	2	4|10|3	0	0	0.26	0.85
HHO1_6h_conj	XP_001011166.1	TTHERM_00145260	0|3	3	1.5	2	5|3|4	0	0	0.38	0.85
HHO1_6h_conj	XP_001010761.1	TTHERM_00118610	0|3	3	1.5	2	4|3|10	0	0	0.26	0.85
HHO1_6h_conj	XP_001021439.1	TTHERM_00318570	0|3	3	1.5	2	6|6|6	0	0	0.25	0.85
HHO1_6h_conj	XP_001009414.2	TTHERM_00577240	0|3	3	1.5	2	10|0|4	0	0	0.32	0.85
HHO1_6h_conj	XP_001020033.1	TTHERM_00666640	2|0	2	1	2	7|7|9	0	0	0.13	0.85
HHO1_6h_conj	XP_001007930.1	TTHERM_00540050	2|0	2	1	2	3|3|0	0	0	0.5	0.85
HHO1_6h_conj	XP_001031387.2	TTHERM_00825190	2|0	2	1	2	11|11|8	0	0	0.1	0.85
HHO1_6h_conj	XP_001032336.1	TTHERM_00649420	2|0	2	1	2	6|0|4	0	0	0.3	0.85
HHO1_6h_conj	XP_001033489.2	TTHERM_00313080	2|0	2	1	2	9|11|9	0	0	0.1	0.85
HHO1_6h_conj	XP_001007759.2	TTHERM_00069210	2|0	2	1	2	6|4|7	0	0	0.18	0.85
HHO1_6h_conj	XP_001033345.1	TTHERM_00420900	2|0	2	1	2	8|10|4	0	0	0.14	0.85
HHO1_6h_conj	XP_001021655.2	TTHERM_00151190	2|0	2	1	2	15|35|12	0	0	0.05	0.85
HHO1_6h_conj	XP_002348337.1	TTHERM_00313119	2|0	2	1	2	3|8|4	0	0	0.2	0.85
HHO1_6h_conj	XP_001007313.2	TTHERM_00418580	2|0	2	1	2	7|5|6	0	0	0.17	0.85
HHO1_6h_conj	XP_001024193.1	TTHERM_00456860	2|0	2	1	2	15|97|43	0	0	0.02	0.85
HHO1_6h_conj	XP_001018570.1	TTHERM_00285560	2|0	2	1	2	0|3|3	0	0	0.5	0.85
HHO1_6h_conj	XP_001030321.1	TTHERM_01099050	2|0	2	1	2	10|0|3	0	0	0.23	0.85
HHO1_6h_conj	XP_001027671.1	TTHERM_00571650	2|0	2	1	2	5|8|5	0	0	0.17	0.85
HHO1_6h_conj	XP_001027927.1	TTHERM_00497380	2|0	2	1	2	0|0|7	0	0	0.43	0.85
HHO1_6h_conj	XP_001026138.1	TTHERM_01145010	2|0	2	1	2	0|5|5	0	0	0.3	0.85
HHO1_6h_conj	XP_001030655.1	TTHERM_01043090	2|0	2	1	2	3|4|3	0	0	0.3	0.85
HHO1_6h_conj	XP_001022267.1	TTHERM_00502130	2|0	2	1	2	0|0|7	0	0	0.43	0.85
HHO1_6h_conj	XP_001016701.1	TTHERM_00191240	2|0	2	1	2	8|8|10	0	0	0.12	0.85
HHO1_6h_conj	XP_001007666.2	TTHERM_00059340	2|0	2	1	2	0|2|4	0	0	0.5	0.85
HHO1_6h_conj	XP_001032736.1	TTHERM_00530250	2|0	2	1	2	2|3|6	0	0	0.27	0.85
HHO1_6h_conj	XP_976709.1	TTHERM_00549610	2|0	2	1	2	8|16|12	0	0	0.08	0.85
HHO1_6h_conj	XP_001033165.1	TTHERM_00442520	2|0	2	1	2	0|9|9	0	0	0.17	0.85
HHO1_6h_conj	XP_001026767.3	TTHERM_00865270	2|0	2	1	2	2|7|6	0	0	0.2	0.85
HHO1_6h_conj	XP_001019315.1	TTHERM_00387120	2|0	2	1	2	2|3|3	0	0	0.38	0.85
HHO1_6h_conj	XP_001014319.1	TTHERM_00227880	2|0	2	1	2	3|6|0	0	0	0.33	0.85
HHO1_6h_conj	XP_001030294.2	TTHERM_01100390	2|0	2	1	2	9|14|13	0	0	0.08	0.85
HHO1_6h_conj	XP_001011130.3	TTHERM_00144900	2|0	2	1	2	0|4|5	0	0	0.33	0.85
HHO1_6h_conj	XP_001019234.1	TTHERM_00849320	0|2	2	1	2	0|3|10	0	0	0.23	0.85
HHO1_6h_conj	XP_001470981.1	TTHERM_00492789	0|2	2	1	2	3|0|3	0	0	0.5	0.85
HHO1_6h_conj	XP_001023087.1	TTHERM_00353280	0|2	2	1	2	10|15|28	0	0	0.06	0.85
HHO1_6h_conj	XP_001014881.1	TTHERM_00051840	0|2	2	1	2	17|0|6	0	0	0.13	0.85
HHO1_6h_conj	XP_001019847.1	TTHERM_00139640	0|2	2	1	2	2|4|5	0	0	0.27	0.85
HHO1_6h_conj	XP_001011511.3	TTHERM_00784530	0|2	2	1	2	0|5|2	0	0	0.43	0.85
HHO1_6h_conj	XP_001017531.1	TTHERM_00335630	0|2	2	1	2	0|3|4	0	0	0.43	0.85
HHO1_6h_conj	XP_001026318.2	TTHERM_00853120	0|2	2	1	2	3|3|5	0	0	0.27	0.85
HHO1_6h_conj	XP_001027843.2	TTHERM_00918510	0|2	2	1	2	9|2|5	0	0	0.19	0.85
HHO1_6h_conj	XP_001024076.1	TTHERM_00658750	0|2	2	1	2	8|0|4	0	0	0.25	0.85
HHO1_6h_conj	XP_001015843.1	TTHERM_00080030	0|2	2	1	2	0|0|10	0	0	0.3	0.85
HHO1_6h_conj	XP_001032428.1	TTHERM_00637670	0|2	2	1	2	3|4|0	0	0	0.43	0.85
HHO1_6h_conj	XP_001012875.2	TTHERM_00094210	0|2	2	1	2	15|32|7	0	0	0.06	0.85
HHO1_6h_conj	XP_001471009.1	TTHERM_00659131	0|2	2	1	2	8|11|4	0	0	0.13	0.85
HHO1_6h_conj	XP_001020682.1	TTHERM_00221100	0|2	2	1	2	3|6|7	0	0	0.19	0.85
HHO1_6h_conj	XP_001029699.1	TTHERM_01345810	0|2	2	1	2	4|3|3	0	0	0.3	0.85
HHO1_6h_conj	NP_149367.1	TepyoMp04	0|2	2	1	2	8|0|0	0	0	0.38	0.85
HHO1_6h_conj	XP_001009161.2	TTHERM_00550700	0|2	2	1	2	13|11|15	0	0	0.08	0.85
HHO1_6h_conj	XP_001018241.2	TTHERM_00283850	0|2	2	1	2	2|0|5	0	0	0.43	0.85
HHO1_6h_conj	XP_001011184.2	TTHERM_00145440	0|2	2	1	2	0|14|6	0	0	0.15	0.85
HHO1_6h_conj	XP_001033079.3	TTHERM_00471950	0|2	2	1	2	7|9|15	0	0	0.1	0.85
HHO1_6h_conj	NP_149382.1	TepyoMp19	0|2	2	1	2	10|0|0	0	0	0.3	0.85
HHO1_6h_conj	XP_001026770.1	TTHERM_00865300	0|2	2	1	2	4|0|2	0	0	0.5	0.85
HHO1_6h_conj	XP_001016622.2	TTHERM_00189460	0|2	2	1	2	2|7|6	0	0	0.2	0.85
HHO1_6h_conj	XP_001017144.1	TTHERM_00193910	0|2	2	1	2	7|3|4	0	0	0.21	0.85
HHO1_6h_conj	XP_001032117.1	TTHERM_00691520	0|2	2	1	2	4|9|6	0	0	0.16	0.85
HHO1_6h_conj	XP_001023764.2	TTHERM_00245350	0|2	2	1	2	0|7|0	0	0	0.43	0.85
HHO1_6h_conj	XP_001021554.1	TTHERM_00149190	0|2	2	1	2	8|4|15	0	0	0.11	0.85

## Sheet: Tab#4; SAINT MLH1-Veg
Bait	Prey: Locus Tag	MLH1 replicat 1: Spec	MLH1 replicat 2:Spec	Prey Spec sum	Control replicate 1:Spec	Control replicate 2:Spec	Annotation
MLH1-Veg	TTHERM_00122290	2	3	5	0	0	TCP
MLH1-Veg	TTHERM_00471820	45	20	65	0	0	MLH1
MLH1-Veg	TTHERM_01055600	2	3	5	0	0	Grl8
MLH1-Veg	TTHERM_00527180	7	6	13	0	0	GRL1
MLH1-Veg	TTHERM_00926980	5	6	11	0	0	ERG10 ;Acetyl-CoA acyltransferases
MLH1-Veg	TTHERM_01014750	6	7	13	0	0	dnaK HSP70
MLH1-Veg	TTHERM_00275740	5	6	11	2	0	Chc1
MLH1-Veg	TTHERM_01146030	9	3	12	0	0	CAT1
MLH1-Veg	TTHERM_00530750	5	0	5	0	0
MLH1-Veg	TTHERM_00777260	0	58	58	0	0
MLH1-Veg	TTHERM_00777270	0	25	25	0	0
MLH1-Veg	TTHERM_00624720	6	0	6	0	0
MLH1-Veg	TTHERM_00348510	33	132	165	41	127
MLH1-Veg	TTHERM_00777250	3	134	137	3	0
MLH1-Veg	TTHERM_00333210	20	71	91	65	96
MLH1-Veg	TTHERM_00497880	17	69	86	43	114
MLH1-Veg	TTHERM_00558620	18	64	82	21	18
MLH1-Veg	TTHERM_00578640	8	65	73	48	93
MLH1-Veg	TTHERM_00499420	15	43	58	10	48
MLH1-Veg	TTHERM_00339810	9	46	55	15	67
MLH1-Veg	TTHERM_00149798	13	40	53	35	99
MLH1-Veg	TTHERM_01151500	15	38	53	22	76
MLH1-Veg	TTHERM_01053000	7	39	46	16	76
MLH1-Veg	TTHERM_00158520	14	30	44	16	13
MLH1-Veg	TTHERM_00075670	0	43	43	27	87
MLH1-Veg	TTHERM_00499440	0	42	42	0	21
MLH1-Veg	TTHERM_00047480	16	25	41	30	38
MLH1-Veg	TTHERM_00736480	8	33	41	14	66
MLH1-Veg	TTHERM_00551160	24	16	40	11	4
MLH1-Veg	TTHERM_00136120	0	39	39	28	40
MLH1-Veg	TTHERM_00666540	3	34	37	28	84
MLH1-Veg	TTHERM_00266390	0	37	37	0	25
MLH1-Veg	TTHERM_01289110	9	26	35	27	65
MLH1-Veg	TTHERM_00189170	15	19	34	24	61
MLH1-Veg	TTHERM_00773350	9	24	33	18	32
MLH1-Veg	TTHERM_00476640	2	29	31	9	52
MLH1-Veg	TTHERM_00721150	7	22	29	23	37
MLH1-Veg	TTHERM_00283180	0	28	28	24	0
MLH1-Veg	TTHERM_00193740	5	23	28	10	60
MLH1-Veg	TTHERM_00636970	6	22	28	3	13
MLH1-Veg	TTHERM_00992730	11	16	27	16	24
MLH1-Veg	TTHERM_01386050	9	18	27	15	28
MLH1-Veg	TTHERM_00655820	13	14	27	13	12
MLH1-Veg	TTHERM_00585260	2	24	26	13	8
MLH1-Veg	TTHERM_00561680	8	18	26	12	18
MLH1-Veg	TTHERM_00697490	6	18	24	21	25
MLH1-Veg	TTHERM_00434070	6	17	23	21	24
MLH1-Veg	TTHERM_00938820	3	20	23	8	6
MLH1-Veg	TTHERM_01049200	8	15	23	6	2
MLH1-Veg	TTHERM_00190950	5	17	22	8	13
MLH1-Veg	TTHERM_00474970	4	18	22	0	4
MLH1-Veg	TTHERM_00522980	0	22	22	0	0
MLH1-Veg	TTHERM_00773340	0	21	21	21	36
MLH1-Veg	TTHERM_00706300	8	13	21	17	23
MLH1-Veg	TTHERM_01142730	7	14	21	14	10
MLH1-Veg	TTHERM_00149300	0	20	20	24	19
MLH1-Veg	TTHERM_00476670	4	16	20	23	33
MLH1-Veg	TTHERM_00773330	3	17	20	18	82
MLH1-Veg	TTHERM_01151600	7	13	20	15	32
MLH1-Veg	TTHERM_01109770	5	15	20	13	43
MLH1-Veg	TTHERM_00131110	7	13	20	7	15
MLH1-Veg	TTHERM_00550810	0	19	19	14	24
MLH1-Veg	TTHERM_00732640	3	16	19	10	12
MLH1-Veg	TTHERM_00716240	7	11	18	30	32
MLH1-Veg	TTHERM_00134940	3	15	18	13	29
MLH1-Veg	TTHERM_00823670	4	14	18	8	6
MLH1-Veg	TTHERM_00765300	4	14	18	8	12
MLH1-Veg	TTHERM_00085180	6	11	17	12	35
MLH1-Veg	TTHERM_00052310	9	8	17	11	0
MLH1-Veg	TTHERM_00471090	4	12	16	15	4
MLH1-Veg	TTHERM_00488340	4	12	16	15	16
MLH1-Veg	TTHERM_00444510	5	11	16	12	45
MLH1-Veg	TTHERM_01129660	7	9	16	9	22
MLH1-Veg	TTHERM_00502380	9	7	16	7	0
MLH1-Veg	TTHERM_00633360	16	0	16	0	52
MLH1-Veg	TTHERM_00105110	4	12	16	0	6
MLH1-Veg	TTHERM_00467660	4	11	15	12	29
MLH1-Veg	TTHERM_00316500	0	14	14	10	17
MLH1-Veg	TTHERM_00454080	0	14	14	9	30
MLH1-Veg	TTHERM_00137990	0	14	14	4	6
MLH1-Veg	TTHERM_00529860	3	10	13	9	9
MLH1-Veg	TTHERM_00414440	0	12	12	12	15
MLH1-Veg	TTHERM_00161060	3	9	12	4	0
MLH1-Veg	TTHERM_00382350	3	8	11	14	25
MLH1-Veg	TTHERM_00339640	4	7	11	4	0
MLH1-Veg	TTHERM_00227270	0	11	11	4	19
MLH1-Veg	TTHERM_00526450	0	10	10	8	17
MLH1-Veg	TTHERM_00535740	3	7	10	6	0
MLH1-Veg	TTHERM_01128560	4	6	10	5	9
MLH1-Veg	TTHERM_00762890	0	10	10	5	4
MLH1-Veg	TTHERM_00382330	7	2	9	5	0
MLH1-Veg	TTHERM_00571860	0	9	9	4	0
MLH1-Veg	TTHERM_00899460	2	7	9	0	4
MLH1-Veg	TTHERM_00196370	9	0	9	0	3
MLH1-Veg	TTHERM_00686220	0	8	8	15	17
MLH1-Veg	TTHERM_00836690	4	4	8	10	0
MLH1-Veg	TTHERM_00487140	4	4	8	8	9
MLH1-Veg	TTHERM_00647339	0	8	8	5	11
MLH1-Veg	TTHERM_00214830	0	8	8	4	4
MLH1-Veg	TTHERM_00079270	0	8	8	0	0
MLH1-Veg	TTHERM_00998940	0	8	8	0	0
MLH1-Veg	TTHERM_00145010	0	7	7	16	24
MLH1-Veg	TTHERM_00434040	0	7	7	13	11
MLH1-Veg	TTHERM_00444330	0	7	7	7	6
MLH1-Veg	TTHERM_00194530	0	7	7	5	8
MLH1-Veg	TTHERM_00028740	0	7	7	4	4
MLH1-Veg	TTHERM_00095540	0	7	7	0	11
MLH1-Veg	TTHERM_00059330	0	7	7	0	8
MLH1-Veg	TTHERM_00670170	0	6	6	9	10
MLH1-Veg	TTHERM_00829380	6	0	6	6	9
MLH1-Veg	TTHERM_00666640	0	6	6	0	0
MLH1-Veg	TTHERM_00918510	0	6	6	0	0
MLH1-Veg	TTHERM_00220690	0	6	6	0	0
MLH1-Veg	TTHERM_00013070	0	5	5	10	11
MLH1-Veg	TTHERM_00616050	5	0	5	6	0
MLH1-Veg	TTHERM_00016170	0	5	5	5	0
MLH1-Veg	TTHERM_00637600	0	5	5	3	6
MLH1-Veg	TTHERM_00633150	0	5	5	0	30
MLH1-Veg	TTHERM_01005320	0	5	5	0	3
MLH1-Veg	TTHERM_00216010	0	5	5	0	0
MLH1-Veg	TTHERM_00649420	0	5	5	0	0
MLH1-Veg	TTHERM_00051730	0	5	5	0	0
MLH1-Veg	TTHERM_00188980	0	5	5	0	0
MLH1-Veg	TTHERM_00688560	0	5	5	0	0
MLH1-Veg	TTHERM_00353280	4	0	4	11	0
MLH1-Veg	TTHERM_00577240	0	4	4	10	35
MLH1-Veg	TTHERM_00943010	2	2	4	8	5
MLH1-Veg	TTHERM_00189180	0	4	4	7	9
MLH1-Veg	TTHERM_00051840	2	2	4	5	0
MLH1-Veg	TTHERM_00297140	4	0	4	4	0
MLH1-Veg	TTHERM_00442880	0	4	4	0	10
MLH1-Veg	TTHERM_00837950	0	4	4	0	0
MLH1-Veg	TTHERM_00344030	0	4	4	0	0
MLH1-Veg	TTHERM_00384910	0	4	4	0	0
MLH1-Veg	TTHERM_00302110	0	4	4	0	0
MLH1-Veg	TTHERM_00703920	0	4	4	0	0
MLH1-Veg	TTHERM_01018540	0	4	4	0	0
MLH1-Veg	TTHERM_00420290	0	4	4	0	0
MLH1-Veg	TTHERM_00339610	0	4	4	0	0
MLH1-Veg	TTHERM_00317440	0	4	4	0	0
MLH1-Veg	TTHERM_00522940	0	4	4	0	0
MLH1-Veg	TTHERM_00614680	0	4	4	0	0
MLH1-Veg	TTHERM_00563990	0	4	4	0	0
MLH1-Veg	TTHERM_01207720	0	3	3	7	11
MLH1-Veg	TTHERM_00136240	0	3	3	5	3
MLH1-Veg	TTHERM_00797930	0	3	3	4	4
MLH1-Veg	TTHERM_00047280	0	3	3	4	3
MLH1-Veg	TTHERM_00703660	0	3	3	4	3
MLH1-Veg	TTHERM_01043090	0	3	3	4	0
MLH1-Veg	TTHERM_00338210	0	3	3	4	6
MLH1-Veg	TTHERM_00802450	3	0	3	4	0
MLH1-Veg	TTHERM_00050590	0	3	3	3	7
MLH1-Veg	TTHERM_00582070	0	3	3	0	8
MLH1-Veg	TTHERM_00316160	0	3	3	0	6
MLH1-Veg	TTHERM_00145230	0	3	3	0	0
MLH1-Veg	TTHERM_00444670	3	0	3	0	0
MLH1-Veg	TTHERM_00713470	3	0	3	0	0
MLH1-Veg	TTHERM_00043870	3	0	3	0	0
MLH1-Veg	TTHERM_00127260	0	3	3	0	0
MLH1-Veg	TTHERM_00787250	0	3	3	0	0
MLH1-Veg	TTHERM_00136360	0	3	3	0	0
MLH1-Veg	TTHERM_00486310	0	3	3	0	0
MLH1-Veg	TTHERM_01014660	0	3	3	0	0
MLH1-Veg	TTHERM_00283850	0	3	3	0	0
MLH1-Veg	TTHERM_00856520	0	3	3	0	0
MLH1-Veg	TTHERM_00689850	0	3	3	0	0
MLH1-Veg	TTHERM_00118610	0	3	3	0	0
MLH1-Veg	TTHERM_00571650	0	3	3	0	0
MLH1-Veg	TTHERM_01048110	0	3	3	0	0
MLH1-Veg	TTHERM_00160960	0	2	2	6	4
MLH1-Veg	TTHERM_00140980	0	2	2	6	6
MLH1-Veg	TTHERM_00191800	0	2	2	4	0
MLH1-Veg	TTHERM_01034460	0	2	2	3	11
MLH1-Veg	TTHERM_00318570	0	2	2	0	0
MLH1-Veg	TTHERM_00151670	0	2	2	0	0
MLH1-Veg	TTHERM_01107480	2	0	2	0	0
MLH1-Veg	TTHERM_00105450	2	0	2	0	0
MLH1-Veg	TTHERM_00194650	2	0	2	0	0
MLH1-Veg	TTHERM_00037700	2	0	2	0	0
MLH1-Veg	TTHERM_00227880	0	2	2	0	0
MLH1-Veg	TTHERM_01054220	0	2	2	0	0
MLH1-Veg	TTHERM_00481300	0	2	2	0	0
MLH1-Veg	TTHERM_00585170	0	2	2	0	0
MLH1-Veg	TTHERM_00558070	0	2	2	0	0

## Sheet: Tab#5; SAINT MLH1-Starved
Bait	Prey	Locus Tag	Spec	SpecSum	AvgSpec	NumReplicates	ctrlCounts	AvgP	MaxP	FoldChange	BFDR	Annotation
MLH1_starved	XP_001027847.1	TTHERM_00919540	5|6	11	5.5	2	0|0	1	1	55	0	DYH12
MLH1_starved	XP_001013175.1	TTHERM_00295430	6|4	10	5	2	0|0	1	1	50	0	hypothetical protein
MLH1_starved	XP_001033165.1	TTHERM_00442520	3|4	7	3.5	2	0|0	0.99	1	35	0	UBP2
MLH1_starved	XP_001024702.1	TTHERM_00616320	3|3	6	3	2	0|0	0.98	0.98	30	0	hypothetical protein
MLH1_starved	XP_001030447.1	TTHERM_01082940	2|12	14	7	2	0|0	0.94	1	70	0.01	UBC5
MLH1_starved	XP_001014085.1	TTHERM_00402120	8|2	10	5	2	0|0	0.94	1	50	0.01	CAM1
MLH1_starved	XP_001014669.1	TTHERM_00046740	8|2	10	5	2	0|0	0.94	1	50	0.01	protein virilizer,
MLH1_starved	XP_001027261.1	TTHERM_00842450	5|2	7	3.5	2	0|0	0.94	1	35	0.02
MLH1_starved	XP_001012295.2	TTHERM_00105450	5|2	7	3.5	2	0|0	0.94	1	35	0.02
MLH1_starved	XP_001022153.1	TTHERM_00787140	2|4	6	3	2	0|0	0.94	1	30	0.03
MLH1_starved	XP_001024882.1	TTHERM_00241580	3|2	5	2.5	2	0|0	0.93	0.98	25	0.03
MLH1_starved	XP_001032084.1	TTHERM_00691190	3|2	5	2.5	2	0|0	0.93	0.98	25	0.03
MLH1_starved	XP_001021494.1	TTHERM_00147600	3|2	5	2.5	2	0|0	0.93	0.98	25	0.03
MLH1_starved	XP_001024636.3	TTHERM_00614670	3|2	5	2.5	2	0|0	0.93	0.98	25	0.03
MLH1_starved	XP_001022348.2	TTHERM_00557840	2|2	4	2	2	0|0	0.88	0.88	20	0.04
MLH1_starved	XP_001032304.1	TTHERM_00649100	2|2	4	2	2	0|0	0.88	0.88	20	0.04
MLH1_starved	XP_001017609.2	TTHERM_00338460	2|2	4	2	2	0|0	0.88	0.88	20	0.04
MLH1_starved	XP_001019737.1	TTHERM_00137550	2|2	4	2	2	0|0	0.88	0.88	20	0.04
MLH1_starved	XP_001010336.1	TTHERM_01005160	5|9	14	7	2	0|2	0.74	0.94	7	0.06
MLH1_starved	XP_001020613.3	TTHERM_00219410	5|14	19	9.5	2	3|0	0.62	0.95	6.33	0.07
MLH1_starved	XP_001012726.1	TTHERM_00086780	0|25	25	12.5	2	0|0	0.5	1	125	0.12
MLH1_starved	XP_001030734.1	TTHERM_01026350	12|0	12	6	2	0|0	0.5	1	60	0.15
MLH1_starved	XP_001014670.1	TTHERM_00046750	11|0	11	5.5	2	0|0	0.5	1	55	0.16
MLH1_starved	XP_001024193.1	TTHERM_00456860	66|18	84	42	2	10|18	0.5	1	3	0.17
MLH1_starved	XP_001015521.2	TTHERM_00382370	21|4	25	12.5	2	4|4	0.5	1	3.12	0.18
MLH1_starved	XP_001020788.1	TTHERM_00408960	6|0	6	3	2	0|0	0.5	1	30	0.19
MLH1_starved	XP_001020684.2	TTHERM_00221120	6|0	6	3	2	0|0	0.5	1	30	0.19
MLH1_starved	XP_001021192.2	TTHERM_00923120	6|0	6	3	2	0|0	0.5	1	30	0.19
MLH1_starved	XP_001009506.1	TTHERM_00370760	0|6	6	3	2	0|0	0.5	1	30	0.19
MLH1_starved	XP_001031656.1	TTHERM_00760400	5|0	5	2.5	2	0|0	0.5	1	25	0.22
MLH1_starved	XP_001030405.1	TTHERM_01085730	5|0	5	2.5	2	0|0	0.5	1	25	0.22
MLH1_starved	XP_001033015.2	#N/A	0|5	5	2.5	2	0|0	0.5	1	25	0.22
MLH1_starved	XP_001032780.3	TTHERM_00530750	29|20	49	24.5	2	10|8	0.5	1	2.72	0.24
MLH1_starved	XP_001031066.1	TTHERM_00938910	0|16	16	8	2	4|3	0.5	1	2.29	0.24
MLH1_starved	XP_001027498.1	TTHERM_01001490	4|0	4	2	2	0|0	0.5	1	20	0.25
MLH1_starved	XP_001009829.1	TTHERM_00160990	4|0	4	2	2	0|0	0.5	1	20	0.25
MLH1_starved	XP_001011031.2	TTHERM_00140940	4|0	4	2	2	0|0	0.5	1	20	0.25
MLH1_starved	XP_001027756.2	TTHERM_01035770	4|0	4	2	2	0|0	0.5	1	20	0.25
MLH1_starved	XP_001033254.1	TTHERM_00419990	0|4	4	2	2	0|0	0.5	1	20	0.25
MLH1_starved	XP_001029796.2	TTHERM_01298560	0|4	4	2	2	0|0	0.5	1	20	0.25
MLH1_starved	XP_001032436.3	TTHERM_00637750	0|4	4	2	2	0|0	0.5	1	20	0.25
MLH1_starved	XP_001030184.1	TTHERM_01124100	0|12	12	6	2	2|0	0.5	0.99	6	0.29
MLH1_starved	XP_001022326.1	TTHERM_00502720	3|0	3	1.5	2	0|0	0.49	0.98	15	0.29
MLH1_starved	XP_001013266.1	TTHERM_00448660	3|0	3	1.5	2	0|0	0.49	0.98	15	0.29
MLH1_starved	XP_001032895.1	TTHERM_00486830	3|0	3	1.5	2	0|0	0.49	0.98	15	0.29
MLH1_starved	XP_976802.1	TTHERM_00700900	3|0	3	1.5	2	0|0	0.49	0.98	15	0.29
MLH1_starved	XP_001019013.1	TTHERM_00249630	3|0	3	1.5	2	0|0	0.49	0.98	15	0.29
MLH1_starved	XP_001021321.2	TTHERM_00316290	3|0	3	1.5	2	0|0	0.49	0.98	15	0.29
MLH1_starved	XP_001032773.1	TTHERM_00530680	3|0	3	1.5	2	0|0	0.49	0.98	15	0.29
MLH1_starved	XP_001031575.3	TTHERM_00773220	3|0	3	1.5	2	0|0	0.49	0.98	15	0.29
MLH1_starved	XP_001019643.1	TTHERM_00133640	3|0	3	1.5	2	0|0	0.49	0.98	15	0.29
MLH1_starved	XP_001015497.1	TTHERM_00382130	3|0	3	1.5	2	0|0	0.49	0.98	15	0.29
MLH1_starved	NP_149365.1	TepyoMp02	3|0	3	1.5	2	0|0	0.49	0.98	15	0.29
MLH1_starved	XP_001009910.1	TTHERM_00161820	3|0	3	1.5	2	0|0	0.49	0.98	15	0.29
MLH1_starved	XP_001021598.1	TTHERM_00149630	3|0	3	1.5	2	0|0	0.49	0.98	15	0.29
MLH1_starved	XP_001020565.1	TTHERM_00218930	3|0	3	1.5	2	0|0	0.49	0.98	15	0.29
MLH1_starved	XP_001026272.1	TTHERM_00851640	0|3	3	1.5	2	0|0	0.49	0.98	15	0.29
MLH1_starved	XP_001020198.1	TTHERM_00912290	0|3	3	1.5	2	0|0	0.49	0.98	15	0.29
MLH1_starved	XP_001030851.1	TTHERM_01006590	0|3	3	1.5	2	0|0	0.49	0.98	15	0.29
MLH1_starved	XP_001470726.1	#N/A	0|3	3	1.5	2	0|0	0.49	0.98	15	0.29
MLH1_starved	XP_001027919.1	#N/A	0|3	3	1.5	2	0|0	0.49	0.98	15	0.29
MLH1_starved	XP_001010598.3	#N/A	0|3	3	1.5	2	0|0	0.49	0.98	15	0.29
MLH1_starved	XP_001013262.1	#N/A	0|3	3	1.5	2	0|0	0.49	0.98	15	0.29
MLH1_starved	XP_001032377.1	TTHERM_00637160	13|10	23	11.5	2	6|0	0.45	0.59	3.83	0.37
MLH1_starved	XP_001013171.1	TTHERM_00295390	2|8	10	5	2	2|0	0.49	0.89	5	0.37
MLH1_starved	XP_001024370.1	TTHERM_00532490	2|0	2	1	2	0|0	0.44	0.88	10	0.37
MLH1_starved	XP_001009799.2	TTHERM_00160690	2|0	2	1	2	0|0	0.44	0.88	10	0.37
MLH1_starved	XP_001007383.1	TTHERM_00361730	2|0	2	1	2	0|0	0.44	0.88	10	0.37
MLH1_starved	XP_001010734.2	TTHERM_00114380	2|0	2	1	2	0|0	0.44	0.88	10	0.37
MLH1_starved	XP_001025680.3	TTHERM_01079120	2|0	2	1	2	0|0	0.44	0.88	10	0.37
MLH1_starved	XP_001007600.2	TTHERM_00058670	2|0	2	1	2	0|0	0.44	0.88	10	0.37
MLH1_starved	XP_001031109.1	TTHERM_00927000	2|0	2	1	2	0|0	0.44	0.88	10	0.37
MLH1_starved	XP_001007930.1	TTHERM_00540050	2|0	2	1	2	0|0	0.44	0.88	10	0.37
MLH1_starved	XP_001011583.1	TTHERM_00735340	2|0	2	1	2	0|0	0.44	0.88	10	0.37
MLH1_starved	XP_001030210.1	TTHERM_01108490	2|0	2	1	2	0|0	0.44	0.88	10	0.37
MLH1_starved	XP_001029694.1	TTHERM_01345760	2|0	2	1	2	0|0	0.44	0.88	10	0.37
MLH1_starved	XP_001023241.1	TTHERM_00494570	2|0	2	1	2	0|0	0.44	0.88	10	0.37
MLH1_starved	XP_001011848.1	TTHERM_00392720	2|0	2	1	2	0|0	0.44	0.88	10	0.37
MLH1_starved	XP_001027526.3	TTHERM_01055600	2|0	2	1	2	0|0	0.44	0.88	10	0.37
MLH1_starved	XP_001008776.1	TTHERM_00181090	2|0	2	1	2	0|0	0.44	0.88	10	0.37
MLH1_starved	XP_001470818.1	TTHERM_00190658	2|0	2	1	2	0|0	0.44	0.88	10	0.37
MLH1_starved	XP_001016238.1	TTHERM_00125590	2|0	2	1	2	0|0	0.44	0.88	10	0.37
MLH1_starved	XP_001030753.2	TTHERM_01015930	2|0	2	1	2	0|0	0.44	0.88	10	0.37
MLH1_starved	XP_001022689.1	TTHERM_00729040	2|0	2	1	2	0|0	0.44	0.88	10	0.37
MLH1_starved	XP_001027901.1	TTHERM_00497120	2|0	2	1	2	0|0	0.44	0.88	10	0.37
MLH1_starved	XP_001012576.1	TTHERM_00083300	2|0	2	1	2	0|0	0.44	0.88	10	0.37
MLH1_starved	XP_001012262.3	TTHERM_00105100	2|0	2	1	2	0|0	0.44	0.88	10	0.37
MLH1_starved	XP_001026525.3	TTHERM_00328610	2|0	2	1	2	0|0	0.44	0.88	10	0.37
MLH1_starved	XP_001013838.1	TTHERM_00427590	2|0	2	1	2	0|0	0.44	0.88	10	0.37
MLH1_starved	XP_001008790.1	TTHERM_00185190	2|0	2	1	2	0|0	0.44	0.88	10	0.37
MLH1_starved	XP_001019281.3	TTHERM_00384800	2|0	2	1	2	0|0	0.44	0.88	10	0.37
MLH1_starved	XP_001008941.1	TTHERM_00966510	2|0	2	1	2	0|0	0.44	0.88	10	0.37
MLH1_starved	XP_001009217.2	TTHERM_00554270	2|0	2	1	2	0|0	0.44	0.88	10	0.37
MLH1_starved	XP_001027841.1	TTHERM_00918490	2|0	2	1	2	0|0	0.44	0.88	10	0.37
MLH1_starved	XP_001031040.1	TTHERM_00942990	2|0	2	1	2	0|0	0.44	0.88	10	0.37
MLH1_starved	XP_001016740.2	TTHERM_00191640	2|0	2	1	2	0|0	0.44	0.88	10	0.37
MLH1_starved	XP_001019398.1	TTHERM_00389930	2|0	2	1	2	0|0	0.44	0.88	10	0.37
MLH1_starved	XP_001008632.1	TTHERM_00813040	2|0	2	1	2	0|0	0.44	0.88	10	0.37
MLH1_starved	XP_001033151.2	TTHERM_00442380	2|0	2	1	2	0|0	0.44	0.88	10	0.37
MLH1_starved	XP_001017584.1	TTHERM_00338200	2|0	2	1	2	0|0	0.44	0.88	10	0.37
MLH1_starved	XP_001021910.1	TTHERM_01207650	2|0	2	1	2	0|0	0.44	0.88	10	0.37
MLH1_starved	XP_001012277.2	TTHERM_00105270	2|0	2	1	2	0|0	0.44	0.88	10	0.37
MLH1_starved	XP_001015767.2	TTHERM_00079260	2|0	2	1	2	0|0	0.44	0.88	10	0.37
MLH1_starved	XP_001033447.1	TTHERM_00312660	2|0	2	1	2	0|0	0.44	0.88	10	0.37
MLH1_starved	XP_001016290.1	TTHERM_00127100	2|0	2	1	2	0|0	0.44	0.88	10	0.37
MLH1_starved	XP_001026383.1	TTHERM_00670620	2|0	2	1	2	0|0	0.44	0.88	10	0.37
MLH1_starved	XP_001010513.1	TTHERM_00357150	2|0	2	1	2	0|0	0.44	0.88	10	0.37
MLH1_starved	XP_001011679.1	TTHERM_00594190	0|2	2	1	2	0|0	0.44	0.88	10	0.37
MLH1_starved	XP_001021342.1	TTHERM_00316500	0|2	2	1	2	0|0	0.44	0.88	10	0.37
MLH1_starved	XP_001032344.1	TTHERM_00649500	0|2	2	1	2	0|0	0.44	0.88	10	0.37
MLH1_starved	XP_001026176.1	TTHERM_00790780	0|2	2	1	2	0|0	0.44	0.88	10	0.37
MLH1_starved	XP_001033240.2	TTHERM_00419800	0|2	2	1	2	0|0	0.44	0.88	10	0.37
MLH1_starved	XP_001017444.1	TTHERM_00481330	0|2	2	1	2	0|0	0.44	0.88	10	0.37
MLH1_starved	XP_001010716.2	TTHERM_00113210	0|2	2	1	2	0|0	0.44	0.88	10	0.37
MLH1_starved	XP_001027520.3	TTHERM_01055540	0|2	2	1	2	0|0	0.44	0.88	10	0.37
MLH1_starved	XP_001010992.1	TTHERM_00709590	0|2	2	1	2	0|0	0.44	0.88	10	0.37
MLH1_starved	XP_001029895.1	TTHERM_01248910	0|2	2	1	2	0|0	0.44	0.88	10	0.37
MLH1_starved	XP_001032420.2	TTHERM_00637590	0|2	2	1	2	0|0	0.44	0.88	10	0.37
MLH1_starved	XP_001014801.1	TTHERM_00049060	0|2	2	1	2	0|0	0.44	0.88	10	0.37
MLH1_starved	XP_001010381.1	TTHERM_00354830	0|2	2	1	2	0|0	0.44	0.88	10	0.37
MLH1_starved	XP_001025201.2	TTHERM_00685990	0|2	2	1	2	0|0	0.44	0.88	10	0.37
MLH1_starved	XP_001029305.1	#N/A	0|2	2	1	2	0|0	0.44	0.88	10	0.37
MLH1_starved	XP_001020504.2	TTHERM_00218320	0|2	2	1	2	0|0	0.44	0.88	10	0.37
MLH1_starved	XP_001019696.1	TTHERM_00136150	0|2	2	1	2	0|0	0.44	0.88	10	0.37
MLH1_starved	XP_001011359.1	TTHERM_00431340	0|2	2	1	2	0|0	0.44	0.88	10	0.37
MLH1_starved	NP_149396.1	TepyoMp33	0|2	2	1	2	0|0	0.44	0.88	10	0.37
MLH1_starved	XP_001029797.1	TTHERM_01298570	0|2	2	1	2	0|0	0.44	0.88	10	0.37
MLH1_starved	XP_001030249.2	TTHERM_01107340	0|2	2	1	2	0|0	0.44	0.88	10	0.37
MLH1_starved	XP_001007615.1	#N/A	0|2	2	1	2	0|0	0.44	0.88	10	0.37
MLH1_starved	XP_001022064.1	#N/A	0|2	2	1	2	0|0	0.44	0.88	10	0.37
MLH1_starved	XP_001017925.1	#N/A	0|2	2	1	2	0|0	0.44	0.88	10	0.37
MLH1_starved	XP_001032872.1	TTHERM_00486600	4|16	20	10	2	5|6	0.31	0.62	1.82	0.47
MLH1_starved	XP_001015771.1	TTHERM_00079300	13|2	15	7.5	2	4|4	0.4	0.81	1.88	0.47
MLH1_starved	XP_001020539.1	TTHERM_00218670	7|5	12	6	2	2|2	0.34	0.58	3	0.47
MLH1_starved	XP_001019368.2	TTHERM_00388640	5|3	8	4	2	2|0	0.37	0.54	4	0.47
MLH1_starved	XP_001019557.2	TTHERM_00628710	5|3	8	4	2	0|2	0.37	0.54	4	0.47
MLH1_starved	XP_001021561.2	TTHERM_00149260	4|4	8	4	2	0|2	0.38	0.38	4	0.47
MLH1_starved	XP_001010793.1	TTHERM_00120980	0|8	8	4	2	3|0	0.33	0.65	2.67	0.47
MLH1_starved	XP_977189.1	TTHERM_00038880	0|7	7	3.5	2	2|0	0.41	0.82	3.5	0.47
MLH1_starved	XP_001029557.1	TTHERM_01435670	0|7	7	3.5	2	3|0	0.28	0.55	2.33	0.47
MLH1_starved	XP_001023087.1	TTHERM_00353280	25|32	57	28.5	2	12|12	0.23	0.46	2.38	0.48
MLH1_starved	XP_001010608.1	TTHERM_00613630	14|2	16	8	2	7|0	0.26	0.53	2.29	0.48
MLH1_starved	XP_001020973.1	TTHERM_00794540	4|8	12	6	2	2|3	0.25	0.5	2.4	0.48
MLH1_starved	XP_001027546.2	TTHERM_01339580	9|2	11	5.5	2	2|4	0.21	0.42	1.83	0.48
MLH1_starved	XP_001015942.1	TTHERM_00268070	6|2	8	4	2	0|3	0.23	0.44	2.67	0.48
MLH1_starved	XP_001015944.1	TTHERM_00268090	4|2	6	3	2	2|0	0.23	0.38	3	0.48
MLH1_starved	XP_001010758.2	TTHERM_00117590	4|0	4	2	2	0|2	0.19	0.38	2	0.49
MLH1_starved	XP_976643.1	TTHERM_00545860	4|0	4	2	2	0|2	0.19	0.38	2	0.49
MLH1_starved	XP_001010342.1	TTHERM_01005220	4|0	4	2	2	2|0	0.19	0.38	2	0.49
MLH1_starved	XP_001014048.1	TTHERM_00400750	0|4	4	2	2	2|0	0.19	0.38	2	0.49
MLH1_starved	XP_001019360.1	TTHERM_00388560	0|4	4	2	2	0|2	0.19	0.38	2	0.49
MLH1_starved	XP_001032080.1	TTHERM_00691150	0|4	4	2	2	2|0	0.19	0.38	2	0.49
MLH1_starved	XP_001020597.2	TTHERM_00219250	7|7	14	7	2	5|0	0.16	0.16	2.8	0.5
MLH1_starved	XP_001033039.2	TTHERM_00471530	5|3	8	4	2	0|3	0.18	0.29	2.67	0.5
MLH1_starved	XP_001016067.1	TTHERM_00878160	2|5	7	3.5	2	0|3	0.16	0.29	2.33	0.5
MLH1_starved	XP_001031249.1	TTHERM_00896100	5|0	5	2.5	2	3|0	0.15	0.29	1.67	0.5
MLH1_starved	XP_001026420.2	TTHERM_00325580	3|11	14	7	2	5|3	0.14	0.27	1.75	0.51
MLH1_starved	XP_001033131.1	TTHERM_00442180	8|2	10	5	2	0|5	0.14	0.27	2	0.51
MLH1_starved	XP_001019485.2	TTHERM_00627000	3|2	5	2.5	2	2|0	0.14	0.2	2.5	0.51
MLH1_starved	XP_001022994.1	TTHERM_00348390	2|3	5	2.5	2	2|0	0.14	0.2	2.5	0.51
MLH1_starved	XP_001014826.2	TTHERM_00049310	3|0	3	1.5	2	2|0	0.1	0.2	1.5	0.51
MLH1_starved	XP_001022011.1	TTHERM_00564120	3|0	3	1.5	2	0|2	0.1	0.2	1.5	0.51
MLH1_starved	XP_001032639.1	TTHERM_00585340	3|0	3	1.5	2	2|0	0.1	0.2	1.5	0.51
MLH1_starved	XP_001019574.1	TTHERM_01122730	3|0	3	1.5	2	0|2	0.1	0.2	1.5	0.51
MLH1_starved	XP_001030782.1	TTHERM_01016220	0|3	3	1.5	2	0|2	0.1	0.2	1.5	0.51
MLH1_starved	XP_001009983.2	TTHERM_00975380	0|3	3	1.5	2	0|2	0.1	0.2	1.5	0.51
MLH1_starved	XP_001030430.2	TTHERM_01084350	0|3	3	1.5	2	2|0	0.1	0.2	1.5	0.51
MLH1_starved	XP_001011298.1	TTHERM_00429730	27|5	32	16	2	11|10	0.08	0.16	1.52	0.53
MLH1_starved	XP_001030432.1	TTHERM_01084370	7|0	7	3.5	2	0|5	0.08	0.16	1.4	0.53
MLH1_starved	XP_001022063.1	TTHERM_00565630	0|4	4	2	2	0|3	0.08	0.16	1.33	0.53
MLH1_starved	XP_001029853.1	TTHERM_01276420	13|40	53	26.5	2	19|13	0.08	0.15	1.66	0.54
MLH1_starved	XP_001010321.1	TTHERM_01005010	3|5	8	4	2	0|4	0.07	0.12	2	0.54
MLH1_starved	XP_001021554.1	TTHERM_00149190	3|5	8	4	2	0|4	0.07	0.12	2	0.54
MLH1_starved	XP_001020026.2	TTHERM_00666570	2|2	4	2	2	0|2	0.08	0.08	2	0.54
MLH1_starved	XP_001029964.2	TTHERM_01205370	2|2	4	2	2	0|2	0.08	0.08	2	0.54
MLH1_starved	XP_001029987.1	TTHERM_01194830	3|9	12	6	2	3|4	0.07	0.13	1.71	0.55
MLH1_starved	XP_001023996.2	TTHERM_00475140	5|6	11	5.5	2	0|5	0.06	0.08	2.2	0.55
MLH1_starved	XP_001030400.1	TTHERM_01085680	5|2	7	3.5	2	0|4	0.06	0.12	1.75	0.55
MLH1_starved	XP_001011029.1	TTHERM_00140920	3|3	6	3	2	0|3	0.06	0.06	2	0.55
MLH1_starved	XP_001031915.1	TTHERM_00721830	8|3	11	5.5	2	0|6	0.06	0.12	1.83	0.56
MLH1_starved	XP_001032300.1	TTHERM_00649060	10|0	10	5	2	3|5	0.05	0.1	1.25	0.56
MLH1_starved	XP_001022248.1	TTHERM_00500890	6|4	10	5	2	0|5	0.05	0.08	2	0.56
MLH1_starved	XP_001025866.1	TTHERM_00713140	6|2	8	4	2	0|5	0.04	0.08	1.6	0.56
MLH1_starved	XP_976599.2	TTHERM_00541460	4|4	8	4	2	0|4	0.05	0.05	2	0.56
MLH1_starved	XP_001023740.1	TTHERM_00245100	0|6	6	3	2	0|5	0.04	0.08	1.2	0.56
MLH1_starved	XP_001011511.3	TTHERM_00784530	3|2	5	2.5	2	3|0	0.04	0.06	1.67	0.57
MLH1_starved	XP_001022904.1	TTHERM_00579030	2|3	5	2.5	2	0|3	0.04	0.06	1.67	0.57
MLH1_starved	XP_001032359.3	TTHERM_00636980	2|3	5	2.5	2	3|0	0.04	0.06	1.67	0.57
MLH1_starved	XP_001007754.2	TTHERM_00068170	2|3	5	2.5	2	0|3	0.04	0.06	1.67	0.57
MLH1_starved	XP_001021578.1	TTHERM_00149430	2|0	2	1	2	0|2	0.04	0.08	1	0.57
MLH1_starved	XP_001030820.1	TTHERM_01014740	2|0	2	1	2	0|2	0.04	0.08	1	0.57
MLH1_starved	XP_001022078.1	TTHERM_00566770	2|0	2	1	2	0|2	0.04	0.08	1	0.57
MLH1_starved	XP_001024446.2	TTHERM_01266070	2|0	2	1	2	0|2	0.04	0.08	1	0.57
MLH1_starved	XP_001022648.1	TTHERM_00727630	2|0	2	1	2	0|2	0.04	0.08	1	0.57
MLH1_starved	XP_001027793.1	TTHERM_00678170	2|0	2	1	2	0|2	0.04	0.08	1	0.57
MLH1_starved	XP_001032083.1	TTHERM_00691180	2|0	2	1	2	0|2	0.04	0.08	1	0.57
MLH1_starved	XP_001017148.1	TTHERM_00193950	2|0	2	1	2	2|0	0.04	0.08	1	0.57
MLH1_starved	XP_001027801.1	TTHERM_00678250	2|0	2	1	2	0|2	0.04	0.08	1	0.57
MLH1_starved	XP_001022163.1	TTHERM_00787240	2|0	2	1	2	0|2	0.04	0.08	1	0.57
MLH1_starved	XP_001022018.1	TTHERM_00564190	2|0	2	1	2	0|2	0.04	0.08	1	0.57
MLH1_starved	XP_001031172.1	TTHERM_00925560	2|0	2	1	2	0|2	0.04	0.08	1	0.57
MLH1_starved	XP_001016052.1	TTHERM_00877020	2|0	2	1	2	0|2	0.04	0.08	1	0.57
MLH1_starved	XP_001029695.1	TTHERM_01345770	2|0	2	1	2	2|0	0.04	0.08	1	0.57
MLH1_starved	XP_001032784.1	TTHERM_00530790	2|0	2	1	2	0|2	0.04	0.08	1	0.57
MLH1_starved	XP_001023386.1	TTHERM_00446240	0|2	2	1	2	0|2	0.04	0.08	1	0.57
MLH1_starved	XP_001016621.2	TTHERM_00189450	0|2	2	1	2	2|0	0.04	0.08	1	0.57
MLH1_starved	XP_001024326.2	TTHERM_00532030	0|2	2	1	2	0|2	0.04	0.08	1	0.57
MLH1_starved	XP_001015768.1	TTHERM_00079270	11|5	16	8	2	3|6	0.04	0.07	1.78	0.6
MLH1_starved	XP_001023459.1	TTHERM_00535500	3|0	3	1.5	2	0|3	0.03	0.06	1	0.6
MLH1_starved	XP_001470868.1	TTHERM_00138449	3|0	3	1.5	2	0|3	0.03	0.06	1	0.6
MLH1_starved	XP_001014319.1	TTHERM_00227880	0|3	3	1.5	2	0|3	0.03	0.06	1	0.6
MLH1_starved	XP_001014080.1	TTHERM_00402070	0|3	3	1.5	2	0|3	0.03	0.06	1	0.6
MLH1_starved	XP_001032428.1	TTHERM_00637670	0|3	3	1.5	2	0|3	0.03	0.06	1	0.6
MLH1_starved	XP_001017117.1	TTHERM_00193640	7|4	11	5.5	2	0|6	0.03	0.06	1.83	0.61
MLH1_starved	XP_001026590.2	TTHERM_01146030	14|14	28	14	2	4|8	0.02	0.02	2.33	0.62
MLH1_starved	XP_001025871.2	TTHERM_00713190	8|3	11	5.5	2	2|5	0.02	0.04	1.57	0.62
MLH1_starved	XP_001008692.1	TTHERM_00170320	3|8	11	5.5	2	3|4	0.02	0.04	1.57	0.62
MLH1_starved	XP_001017986.1	TTHERM_00621610	4|0	4	2	2	0|4	0.02	0.05	1	0.62
MLH1_starved	XP_001010520.2	TTHERM_00601860	4|0	4	2	2	0|4	0.02	0.05	1	0.62
MLH1_starved	XP_001027472.2	TTHERM_01001220	4|0	4	2	2	0|4	0.02	0.05	1	0.62
MLH1_starved	XP_001025347.1	TTHERM_00762890	24|17	41	20.5	2	8|12	0.01	0.02	2.05	0.63
MLH1_starved	NP_149395.1	TepyoMp32	5|4	9	4.5	2	2|3	0.01	0.02	1.8	0.63
MLH1_starved	XP_001032302.3	TTHERM_00649080	4|2	6	3	2	2|2	0.02	0.03	1.5	0.63
MLH1_starved	XP_001028003.1	TTHERM_00498150	2|0	2	1	2	0|3	0.01	0.02	0.67	0.63
MLH1_starved	XP_001471372.1	TTHERM_00194499	2|0	2	1	2	3|0	0.01	0.02	0.67	0.63
MLH1_starved	NP_149392.1	TepyoMp29	2|0	2	1	2	0|3	0.01	0.02	0.67	0.63
MLH1_starved	XP_001031676.1	TTHERM_00760600	2|0	2	1	2	0|3	0.01	0.02	0.67	0.63
MLH1_starved	XP_001008623.1	TTHERM_00812950	2|0	2	1	2	3|0	0.01	0.02	0.67	0.63
MLH1_starved	XP_001015733.2	TTHERM_00078920	0|2	2	1	2	3|0	0.01	0.02	0.67	0.63
MLH1_starved	XP_001027915.1	TTHERM_00497260	0|2	2	1	2	0|3	0.01	0.02	0.67	0.63
MLH1_starved	XP_001019799.3	TTHERM_00138170	0|2	2	1	2	3|0	0.01	0.02	0.67	0.63
MLH1_starved	XP_001012420.1	TTHERM_00804710	0|2	2	1	2	0|3	0.01	0.02	0.67	0.63
MLH1_starved	XP_001015443.2	TTHERM_00378620	0|2	2	1	2	0|3	0.01	0.02	0.67	0.63
MLH1_starved	XP_001033301.1	TTHERM_00420460	0|2	2	1	2	0|3	0.01	0.02	0.67	0.63
MLH1_starved	XP_001010732.2	TTHERM_00114360	7|5	12	6	2	0|7	0.01	0.02	1.71	0.65
MLH1_starved	XP_001030655.1	TTHERM_01043090	3|6	9	4.5	2	4|2	0.01	0.02	1.5	0.65
MLH1_starved	XP_001019725.1	TTHERM_00136440	3|6	9	4.5	2	2|4	0.01	0.02	1.5	0.65
MLH1_starved	XP_001033079.3	TTHERM_00471950	6|2	8	4	2	2|4	0.01	0.02	1.33	0.65
MLH1_starved	XP_001021401.1	TTHERM_00317200	7|5	12	6	2	4|3	0.01	0.01	1.71	0.66
MLH1_starved	XP_001013342.2	TTHERM_00449470	2|4	6	3	2	5|0	0.01	0.01	1.2	0.66
MLH1_starved	XP_001021558.2	TTHERM_00149230	4|0	4	2	2	0|5	0.01	0.01	0.8	0.66
MLH1_starved	XP_001024568.1	TTHERM_00300410	0|4	4	2	2	0|5	0.01	0.01	0.8	0.66
MLH1_starved	XP_976575.1	TTHERM_01013160	3|0	3	1.5	2	0|4	0.01	0.01	0.75	0.66
MLH1_starved	XP_976670.1	TTHERM_00548140	3|0	3	1.5	2	0|4	0.01	0.01	0.75	0.66
MLH1_starved	XP_001023392.1	TTHERM_00446290	0|3	3	1.5	2	0|4	0.01	0.01	0.75	0.66
MLH1_starved	XP_001032143.1	TTHERM_00691780	0|3	3	1.5	2	0|4	0.01	0.01	0.75	0.66
MLH1_starved	XP_001012293.1	TTHERM_00105430	0|3	3	1.5	2	0|4	0.01	0.01	0.75	0.66
MLH1_starved	XP_001009836.1	TTHERM_00161060	8|12	20	10	2	6|5	0.01	0.01	1.82	0.67
MLH1_starved	XP_001011515.2	TTHERM_00784570	12|7	19	9.5	2	4|7	0.01	0.01	1.73	0.67
MLH1_starved	XP_001011163.2	TTHERM_00145230	5|3	8	4	2	0|6	0	0.01	1.33	0.67
MLH1_starved	XP_001023403.3	TTHERM_00446400	3|4	7	3.5	2	2|3	0	0.01	1.4	0.67
MLH1_starved	XP_001008093.2	TTHERM_00006120	4|3	7	3.5	2	2|3	0	0.01	1.4	0.67
MLH1_starved	XP_001026291.1	TTHERM_00852850	3|0	3	1.5	2	2|2	0	0.01	0.75	0.67
MLH1_starved	XP_001018967.1	TTHERM_00582280	37|13	50	25	2	16|15	0	0.01	1.61	0.68
MLH1_starved	XP_001021439.1	TTHERM_00318570	11|10	21	10.5	2	7|4	0	0	1.91	0.68
MLH1_starved	XP_001022340.1	TTHERM_00557760	9|7	16	8	2	3|6	0	0.01	1.78	0.68
MLH1_starved	XP_001020129.1	TTHERM_00661650	4|9	13	6.5	2	4|5	0	0.01	1.44	0.68
MLH1_starved	XP_001020671.1	TTHERM_00220990	5|6	11	5.5	2	3|4	0	0	1.57	0.68
MLH1_starved	XP_001014699.1	TTHERM_00047040	2|9	11	5.5	2	5|4	0	0.01	1.22	0.68
MLH1_starved	XP_001017128.2	TTHERM_00193750	6|4	10	5	2	4|3	0	0	1.43	0.68
MLH1_starved	XP_001030164.1	TTHERM_01123840	4|6	10	5	2	2|5	0	0	1.43	0.68
MLH1_starved	XP_001015935.1	TTHERM_00268000	4|6	10	5	2	2|5	0	0	1.43	0.68
MLH1_starved	XP_001017500.1	TTHERM_00334320	4|2	6	3	2	3|2	0	0.01	1.2	0.68
MLH1_starved	XP_001026138.1	TTHERM_01145010	3|2	5	2.5	2	0|5	0	0	1	0.68
MLH1_starved	XP_001023701.1	TTHERM_00243710	3|0	3	1.5	2	0|5	0	0	0.6	0.68
MLH1_starved	XP_001024630.1	TTHERM_00302060	0|3	3	1.5	2	0|5	0	0	0.6	0.68
MLH1_starved	XP_001029413.2	TTHERM_01528510	12|4	16	8	2	5|7	0	0	1.33	0.69
MLH1_starved	XP_001032860.1	TTHERM_00486480	4|7	11	5.5	2	3|5	0	0	1.38	0.69
MLH1_starved	XP_001011805.3	TTHERM_00391300	7|3	10	5	2	4|4	0	0	1.25	0.69
MLH1_starved	XP_001013499.1	TTHERM_01188360	7|2	9	4.5	2	2|6	0	0	1.12	0.69
MLH1_starved	XP_001025134.2	TTHERM_00469380	6|2	8	4	2	4|3	0	0	1.14	0.69
MLH1_starved	XP_001008484.2	TTHERM_00023980	6|2	8	4	2	4|3	0	0	1.14	0.69
MLH1_starved	XP_001007751.3	TTHERM_00068140	3|3	6	3	2	2|3	0	0	1.2	0.69
MLH1_starved	XP_001032690.1	TTHERM_00529790	14|9	23	11.5	2	7|7	0	0	1.64	0.7
MLH1_starved	XP_001471367.1	TTHERM_00193849	12|3	15	7.5	2	4|8	0	0	1.25	0.7
MLH1_starved	XP_001026727.2	TTHERM_00864870	5|8	13	6.5	2	4|5	0	0	1.44	0.7
MLH1_starved	XP_001016306.1	TTHERM_00127260	8|3	11	5.5	2	2|7	0	0	1.22	0.7
MLH1_starved	XP_001019234.1	TTHERM_00849320	5|2	7	3.5	2	0|7	0	0	1	0.7
MLH1_starved	XP_001030416.2	TTHERM_01084200	0|4	4	2	2	4|2	0	0	0.67	0.7
MLH1_starved	XP_001007509.1	TTHERM_00053800	3|0	3	1.5	2	2|3	0	0	0.6	0.7
MLH1_starved	XP_001009835.1	TTHERM_00161050	3|0	3	1.5	2	3|2	0	0	0.6	0.7
MLH1_starved	XP_001031614.2	TTHERM_00773610	11|14	25	12.5	2	10|4	0	0	1.79	0.71
MLH1_starved	XP_001014461.1	TTHERM_00522830	15|4	19	9.5	2	10|5	0	0	1.27	0.71
MLH1_starved	XP_001031469.1	TTHERM_00823670	8|11	19	9.5	2	6|6	0	0	1.58	0.71
MLH1_starved	XP_001031050.1	TTHERM_00938750	7|6	13	6.5	2	4|5	0	0	1.44	0.71
MLH1_starved	XP_001013140.2	TTHERM_00295080	7|6	13	6.5	2	4|5	0	0	1.44	0.71
MLH1_starved	XP_001019629.1	TTHERM_00133500	3|7	10	5	2	5|4	0	0	1.11	0.71
MLH1_starved	XP_001016785.1	TTHERM_00192090	2|8	10	5	2	10|0	0	0	1	0.71
MLH1_starved	XP_001030884.3	TTHERM_01002860	4|3	7	3.5	2	0|7	0	0	1	0.71
MLH1_starved	XP_001023381.1	TTHERM_00446190	5|0	5	2.5	2	4|3	0	0	0.71	0.71
MLH1_starved	XP_001012052.2	TTHERM_00985010	0|5	5	2.5	2	2|5	0	0	0.71	0.71
MLH1_starved	XP_001024786.2	TTHERM_00237560	0|4	4	2	2	0|7	0	0	0.57	0.71
MLH1_starved	XP_001021901.2	TTHERM_01207550	6|8	14	7	2	4|6	0	0	1.4	0.72
MLH1_starved	XP_001031108.1	TTHERM_00926990	7|7	14	7	2	4|6	0	0	1.4	0.72
MLH1_starved	XP_001027645.1	TTHERM_00569410	6|6	12	6	2	2|7	0	0	1.33	0.72
MLH1_starved	XP_001015843.1	TTHERM_00080030	6|3	9	4.5	2	0|9	0	0	1	0.72
MLH1_starved	XP_001019819.2	TTHERM_00138370	4|4	8	4	2	4|3	0	0	1.14	0.72
MLH1_starved	XP_001025887.1	TTHERM_00713350	4|3	7	3.5	2	4|3	0	0	1	0.72
MLH1_starved	XP_001022255.1	TTHERM_00500960	4|0	4	2	2	2|5	0	0	0.57	0.72
MLH1_starved	XP_001024186.1	TTHERM_00456790	4|0	4	2	2	2|5	0	0	0.57	0.72
MLH1_starved	XP_001023670.1	TTHERM_00732720	0|4	4	2	2	2|5	0	0	0.57	0.72
MLH1_starved	XP_001017274.1	TTHERM_00196200	9|10	19	9.5	2	6|7	0	0	1.46	0.73
MLH1_starved	XP_001027842.1	TTHERM_00918500	10|6	16	8	2	8|5	0	0	1.23	0.73
MLH1_starved	XP_001025644.1	TTHERM_00697370	8|7	15	7.5	2	4|7	0	0	1.36	0.73
MLH1_starved	XP_001025506.1	TTHERM_01048110	5|10	15	7.5	2	11|2	0	0	1.15	0.73
MLH1_starved	NP_149375.1	TepyoMp12	8|6	14	7	2	5|6	0	0	1.27	0.73
MLH1_starved	XP_001007545.2	TTHERM_00056140	8|4	12	6	2	5|6	0	0	1.09	0.73
MLH1_starved	XP_001016910.1	TTHERM_00979780	8|4	12	6	2	4|7	0	0	1.09	0.73
MLH1_starved	XP_001032159.1	TTHERM_00691940	6|6	12	6	2	3|7	0	0	1.2	0.73
MLH1_starved	XP_001008606.2	TTHERM_00812780	6|6	12	6	2	6|4	0	0	1.2	0.73
MLH1_starved	XP_001017585.2	TTHERM_00338210	8|3	11	5.5	2	6|5	0	0	1	0.73
MLH1_starved	XP_001471009.1	TTHERM_00659131	6|5	11	5.5	2	5|4	0	0	1.22	0.73
MLH1_starved	XP_001030885.3	TTHERM_01002870	4|7	11	5.5	2	7|3	0	0	1.1	0.73
MLH1_starved	XP_001024102.1	TTHERM_00659010	2|7	9	4.5	2	7|3	0	0	0.9	0.73
MLH1_starved	XP_001017076.2	TTHERM_00193230	13|12	25	12.5	2	5|11	0	0	1.56	0.74
MLH1_starved	XP_001019717.1	TTHERM_00136360	13|10	23	11.5	2	10|6	0	0	1.44	0.74
MLH1_starved	XP_001007748.1	TTHERM_00068110	11|11	22	11	2	11|4	0	0	1.47	0.74
MLH1_starved	XP_001014441.2	TTHERM_00522630	13|8	21	10.5	2	5|11	0	0	1.31	0.74
MLH1_starved	XP_001011573.1	TTHERM_00735240	9|5	14	7	2	8|5	0	0	1.08	0.74
MLH1_starved	XP_001030887.1	TTHERM_01002890	6|5	11	5.5	2	5|5	0	0	1.1	0.74
MLH1_starved	XP_001021966.1	TTHERM_00859260	7|3	10	5	2	4|7	0	0	0.91	0.74
MLH1_starved	XP_001020513.2	TTHERM_00218410	7|3	10	5	2	4|7	0	0	0.91	0.74
MLH1_starved	XP_001032117.1	TTHERM_00691520	5|4	9	4.5	2	4|5	0	0	1	0.74
MLH1_starved	XP_001019847.1	TTHERM_00139640	5|3	8	4	2	3|6	0	0	0.89	0.74
MLH1_starved	XP_001031468.1	TTHERM_00823660	5|3	8	4	2	3|6	0	0	0.89	0.74
MLH1_starved	XP_001032843.3	TTHERM_00486310	7|0	7	3.5	2	2|9	0	0	0.64	0.74
MLH1_starved	XP_001015831.1	TTHERM_00079910	6|0	6	3	2	7|3	0	0	0.6	0.74
MLH1_starved	XP_001030939.1	TTHERM_00992760	5|0	5	2.5	2	4|5	0	0	0.56	0.74
MLH1_starved	XP_001019677.2	TTHERM_00134970	22|12	34	17	2	9|15	0	0	1.42	0.75
MLH1_starved	XP_001021792.2	TTHERM_00899460	15|15	30	15	2	9|10	0	0	1.58	0.75
MLH1_starved	XP_001019648.1	TTHERM_00133690	11|10	21	10.5	2	5|10	0	0	1.4	0.75
MLH1_starved	XP_001024675.1	TTHERM_00616050	11|8	19	9.5	2	7|8	0	0	1.27	0.75
MLH1_starved	XP_001020033.1	TTHERM_00666640	8|6	14	7	2	7|6	0	0	1.08	0.75
MLH1_starved	XP_001026952.1	TTHERM_00688500	8|6	14	7	2	9|4	0	0	1.08	0.75
MLH1_starved	XP_001012338.1	TTHERM_00106940	8|5	13	6.5	2	5|8	0	0	1	0.75
MLH1_starved	XP_001016584.1	TTHERM_00189080	6|7	13	6.5	2	5|7	0	0	1.08	0.75
MLH1_starved	XP_001019348.2	TTHERM_00388440	6|6	12	6	2	5|6	0	0	1.09	0.75
MLH1_starved	XP_001029700.1	TTHERM_01345820	8|4	12	6	2	7|6	0	0	0.92	0.75
MLH1_starved	XP_001015794.1	TTHERM_00079540	5|7	12	6	2	6|6	0	0	1	0.75
MLH1_starved	XP_001024853.2	TTHERM_00239290	8|3	11	5.5	2	4|9	0	0	0.85	0.75
MLH1_starved	XP_001029970.1	TTHERM_01194660	4|6	10	5	2	6|5	0	0	0.91	0.75
MLH1_starved	XP_001031569.1	TTHERM_00773160	0|7	7	3.5	2	4|8	0	0	0.58	0.75
MLH1_starved	XP_001019588.1	TTHERM_00131110	6|0	6	3	2	5|6	0	0	0.55	0.75
MLH1_starved	XP_001030102.1	TTHERM_01142730	14|16	30	15	2	14|6	0	0	1.5	0.76
MLH1_starved	XP_001012875.2	TTHERM_00094210	16|6	22	11	2	9|11	0	0	1.1	0.76
MLH1_starved	XP_001030812.2	TTHERM_01014660	8|11	19	9.5	2	10|6	0	0	1.19	0.76
MLH1_starved	XP_001014798.1	TTHERM_00049030	9|8	17	8.5	2	8|6	0	0	1.21	0.76
MLH1_starved	XP_001007432.1	TTHERM_00363210	11|4	15	7.5	2	6|10	0	0	0.94	0.76
MLH1_starved	XP_001009196.2	TTHERM_00551090	9|5	14	7	2	7|8	0	0	0.93	0.76
MLH1_starved	XP_001032926.1	TTHERM_00487140	11|3	14	7	2	11|5	0	0	0.88	0.76
MLH1_starved	XP_001026083.2	TTHERM_00969640	11|2	13	6.5	2	6|10	0	0	0.81	0.76
MLH1_starved	XP_001021700.1	TTHERM_00151670	4|8	12	6	2	6|8	0	0	0.86	0.76
MLH1_starved	XP_001032519.2	TTHERM_00600480	4|7	11	5.5	2	5|8	0	0	0.85	0.76
MLH1_starved	XP_001027984.2	TTHERM_00497960	4|7	11	5.5	2	4|9	0	0	0.85	0.76
MLH1_starved	XP_001014009.2	TTHERM_00399360	7|3	10	5	2	7|6	0	0	0.77	0.76
MLH1_starved	XP_001032921.1	TTHERM_00487090	20|14	34	17	2	9|17	0	0	1.31	0.77
MLH1_starved	XP_001032914.1	TTHERM_00487020	14|15	29	14.5	2	8|12	0	0	1.45	0.77
MLH1_starved	XP_001008415.2	TTHERM_00016360	12|15	27	13.5	2	9|13	0	0	1.23	0.77
MLH1_starved	XP_001017645.2	TTHERM_00339810	12|15	27	13.5	2	9|13	0	0	1.23	0.77
MLH1_starved	XP_001025898.2	TTHERM_00713470	9|10	19	9.5	2	7|9	0	0	1.19	0.77
MLH1_starved	XP_001018448.2	TTHERM_00344030	8|10	18	9	2	9|8	0	0	1.06	0.77
MLH1_starved	XP_001022710.2	TTHERM_00729250	5|13	18	9	2	12|8	0	0	0.9	0.77
MLH1_starved	XP_001023312.1	TTHERM_00444500	11|6	17	8.5	2	9|8	0	0	1	0.77
MLH1_starved	XP_001033489.2	TTHERM_00313080	7|10	17	8.5	2	6|12	0	0	0.94	0.77
MLH1_starved	XP_001019060.1	TTHERM_00251100	16|0	16	8	2	10|11	0	0	0.76	0.77
MLH1_starved	XP_001026650.1	TTHERM_01128560	9|7	16	8	2	9|8	0	0	0.94	0.77
MLH1_starved	XP_001020471.1	TTHERM_00216010	9|5	14	7	2	4|13	0	0	0.82	0.77
MLH1_starved	XP_001012392.2	TTHERM_00802450	8|4	12	6	2	7|8	0	0	0.8	0.77
MLH1_starved	XP_001017158.1	TTHERM_00194050	4|8	12	6	2	7|8	0	0	0.8	0.77
MLH1_starved	XP_001017291.2	TTHERM_00196370	38|54	92	46	2	29|25	0	0	1.7	0.78
MLH1_starved	XP_001023330.1	TTHERM_00444670	30|34	64	32	2	18|22	0	0	1.6	0.78
MLH1_starved	XP_001027120.2	TTHERM_00725970	32|17	49	24.5	2	21|17	0	0	1.29	0.78
MLH1_starved	XP_001014476.1	TTHERM_00522980	23|21	44	22	2	16|16	0	0	1.38	0.78
MLH1_starved	XP_001032631.2	TTHERM_00585260	23|14	37	18.5	2	8|25	0	0	1.12	0.78
MLH1_starved	XP_001027746.2	TTHERM_01035670	22|9	31	15.5	2	12|19	0	0	1	0.78
MLH1_starved	XP_001021569.1	TTHERM_00149340	13|18	31	15.5	2	12|14	0	0	1.19	0.78
MLH1_starved	XP_001018127.2	TTHERM_00279670	14|15	29	14.5	2	15|10	0	0	1.16	0.78
MLH1_starved	XP_001023990.1	TTHERM_00475080	13|15	28	14	2	11|13	0	0	1.17	0.78
MLH1_starved	XP_001022188.1	TTHERM_00499300	6|19	25	12.5	2	12|16	0	0	0.89	0.78
MLH1_starved	XP_001017179.2	TTHERM_00194260	17|7	24	12	2	9|16	0	0	0.96	0.78
MLH1_starved	XP_001025389.2	TTHERM_00765300	15|9	24	12	2	16|7	0	0	1.04	0.78
MLH1_starved	XP_001007721.1	TTHERM_00066830	23|0	23	11.5	2	8|25	0	0	0.7	0.78
MLH1_starved	XP_001023662.2	TTHERM_00732640	15|7	22	11	2	12|13	0	0	0.88	0.78
MLH1_starved	XP_001014258.3	TTHERM_00227270	12|10	22	11	2	11|11	0	0	1	0.78
MLH1_starved	XP_001015478.2	TTHERM_00378970	12|9	21	10.5	2	14|8	0	0	0.95	0.78
MLH1_starved	XP_001031042.1	TTHERM_00943010	12|8	20	10	2	12|11	0	0	0.87	0.78
MLH1_starved	XP_001009161.2	TTHERM_00550700	11|9	20	10	2	8|13	0	0	0.95	0.78
MLH1_starved	XP_001030294.2	TTHERM_01100390	12|7	19	9.5	2	10|11	0	0	0.9	0.78
MLH1_starved	XP_001020279.1	TTHERM_01197120	11|8	19	9.5	2	4|16	0	0	0.95	0.78
MLH1_starved	XP_001015522.1	TTHERM_00382380	6|13	19	9.5	2	12|12	0	0	0.79	0.78
MLH1_starved	XP_001015517.2	TTHERM_00382330	33|45	78	39	2	29|25	0	0	1.44	0.79
MLH1_starved	XP_001025515.1	TTHERM_01049200	25|33	58	29	2	24|23	0	0	1.23	0.79
MLH1_starved	XP_001025242.2	TTHERM_00836690	26|28	54	27	2	20|20	0	0	1.35	0.79
MLH1_starved	XP_001030557.1	TTHERM_01075780	32|13	45	22.5	2	22|23	0	0	1	0.79
MLH1_starved	XP_001022292.2	TTHERM_00502380	24|21	45	22.5	2	14|21	0	0	1.29	0.79
MLH1_starved	XP_001007665.1	TTHERM_00059330	21|23	44	22	2	21|13	0	0	1.29	0.79
MLH1_starved	XP_001021565.1	TTHERM_00149300	21|23	44	22	2	13|23	0	0	1.22	0.79
MLH1_starved	XP_001020686.1	TTHERM_00221140	24|16	40	20	2	18|21	0	0	1.03	0.79
MLH1_starved	XP_001012263.1	TTHERM_00105110	18|21	39	19.5	2	15|18	0	0	1.18	0.79
MLH1_starved	XP_001019781.2	TTHERM_00137990	20|18	38	19	2	16|15	0	0	1.23	0.79
MLH1_starved	XP_001009990.1	TTHERM_01386050	19|19	38	19	2	16|18	0	0	1.12	0.79
MLH1_starved	XP_977107.2	TTHERM_00037060	17|20	37	18.5	2	15|18	0	0	1.12	0.79
MLH1_starved	XP_001010960.2	TTHERM_00706300	21|16	37	18.5	2	20|16	0	0	1.03	0.79
MLH1_starved	XP_001026991.2	TTHERM_00689880	24|10	34	17	2	20|20	0	0	0.85	0.79
MLH1_starved	XP_001014703.2	TTHERM_00047080	18|16	34	17	2	17|15	0	0	1.06	0.79
MLH1_starved	XP_001018229.1	TTHERM_00283730	22|11	33	16.5	2	14|27	0	0	0.8	0.79
MLH1_starved	XP_001019292.1	TTHERM_00384910	13|16	29	14.5	2	15|13	0	0	1.04	0.79
MLH1_starved	XP_001018186.1	TTHERM_00283300	20|7	27	13.5	2	14|21	0	0	0.77	0.79
MLH1_starved	XP_001031107.1	TTHERM_00926980	14|4	18	9	2	12|15	0	0	0.67	0.79
MLH1_starved	XP_001023006.1	TTHERM_00348510	60|84	144	72	2	70|73	0	0	1.01	0.8
MLH1_starved	XP_001014750.1	TTHERM_00047550	71|50	121	60.5	2	53|64	0	0	1.03	0.8
MLH1_starved	XP_001023703.2	TTHERM_00243730	46|55	101	50.5	2	59|49	0	0	0.94	0.8
MLH1_starved	XP_001016015.1	TTHERM_00275740	42|56	98	49	2	40|38	0	0	1.26	0.8
MLH1_starved	XP_001022424.1	TTHERM_00558620	38|58	96	48	2	35|45	0	0	1.2	0.8
MLH1_starved	XP_001009780.1	TTHERM_00158520	47|42	89	44.5	2	36|35	0	0	1.25	0.8
MLH1_starved	XP_001009203.1	TTHERM_00551160	41|43	84	42	2	32|39	0	0	1.18	0.8
MLH1_starved	XP_001023177.1	TTHERM_00492850	56|26	82	41	2	31|46	0	0	1.06	0.8
MLH1_starved	XP_001031057.2	TTHERM_00938820	43|34	77	38.5	2	31|45	0	0	1.01	0.8
MLH1_starved	XP_001016756.1	TTHERM_00191800	38|38	76	38	2	31|32	0	0	1.21	0.8
MLH1_starved	XP_001030083.3	TTHERM_01151500	23|47	70	35	2	44|39	0	0	0.84	0.8
MLH1_starved	XP_001007918.1	TTHERM_00538940	50|17	67	33.5	2	21|75	0	0	0.7	0.8
MLH1_starved	XP_001014927.1	TTHERM_00052310	38|28	66	33	2	27|37	0	0	1.03	0.8
MLH1_starved	XP_001017488.2	TTHERM_00333210	25|38	63	31.5	2	56|38	0	0	0.67	0.8
MLH1_starved	XP_001032697.1	TTHERM_00529860	28|35	63	31.5	2	31|31	0	0	1.02	0.8
MLH1_starved	XP_001030821.1	TTHERM_01014750	32|30	62	31	2	17|38	0	0	1.13	0.8
MLH1_starved	XP_001032213.1	TTHERM_00655820	31|30	61	30.5	2	24|25	0	0	1.24	0.8
MLH1_starved	XP_001015664.1	TTHERM_00077230	46|14	60	30	2	30|80	0	0	0.55	0.8
MLH1_starved	XP_001017628.2	TTHERM_00339640	24|25	49	24.5	2	18|29	0	0	1.04	0.8
MLH1_starved	XP_001016672.1	TTHERM_00190950	26|22	48	24	2	28|19	0	0	1.02	0.8
MLH1_starved	XP_001017207.1	TTHERM_00194540	21|20	41	20.5	2	28|26	0	0	0.76	0.8
MLH1_starved	XP_001470787.1	TTHERM_00266649	22|17	39	19.5	2	23|29	0	0	0.75	0.8
MLH1_starved	XP_001023483.1	TTHERM_00535740	24|15	39	19.5	2	25|23	0	0	0.81	0.8
MLH1_starved	XP_001024368.1	TTHERM_00532470	18|20	38	19	2	23|24	0	0	0.81	0.8
MLH1_starved	XP_001017375.2	TTHERM_00476670	22|14	36	18	2	46|27	0	0	0.49	0.8
MLH1_starved	XP_001025944.1	TTHERM_01113100	17|17	34	17	2	11|25	0	0	0.94	0.8
MLH1_starved	XP_001022314.1	TTHERM_00502600	16|18	34	17	2	41|18	0	0	0.58	0.8
MLH1_starved	XP_001470942.1	TTHERM_00149798	15|19	34	17	2	58|36	0	0	0.36	0.8
MLH1_starved	XP_001030936.2	TTHERM_00992730	17|17	34	17	2	20|16	0	0	0.94	0.8
MLH1_starved	XP_001014743.2	TTHERM_00047480	20|12	32	16	2	34|24	0	0	0.55	0.8
MLH1_starved	XP_001031847.1	TTHERM_00721150	14|18	32	16	2	36|25	0	0	0.52	0.8
MLH1_starved	XP_001017127.3	TTHERM_00193740	22|9	31	15.5	2	34|24	0	0	0.53	0.8
MLH1_starved	XP_001011598.1	TTHERM_00736480	17|12	29	14.5	2	26|13	0	0	0.74	0.8
MLH1_starved	XP_001025001.1	TTHERM_00465040	18|10	28	14	2	16|21	0	0	0.76	0.8
MLH1_starved	XP_001017625.1	TTHERM_00339610	16|11	27	13.5	2	22|18	0	0	0.68	0.8
MLH1_starved	XP_001014626.1	TTHERM_00046310	14|12	26	13	2	20|11	0	0	0.84	0.8
MLH1_starved	XP_001011141.1	TTHERM_00145010	10|15	25	12.5	2	59|46	0	0	0.24	0.8
MLH1_starved	XP_001022907.1	TTHERM_00579060	13|11	24	12	2	19|15	0	0	0.71	0.8
MLH1_starved	XP_001011432.2	TTHERM_00434070	16|8	24	12	2	23|18	0	0	0.59	0.8
MLH1_starved	XP_001033201.1	TTHERM_00442880	13|11	24	12	2	20|10	0	0	0.8	0.8
MLH1_starved	XP_001016593.1	TTHERM_00189170	7|17	24	12	2	41|57	0	0	0.24	0.8
MLH1_starved	XP_001022200.2	TTHERM_00499420	10|12	22	11	2	84|75	0	0	0.14	0.8
MLH1_starved	XP_001010825.2	TTHERM_00122290	11|10	21	10.5	2	12|18	0	0	0.7	0.8
MLH1_starved	XP_001025062.2	TTHERM_00467660	11|10	21	10.5	2	17|12	0	0	0.72	0.8
MLH1_starved	XP_001027692.2	TTHERM_00571860	13|7	20	10	2	11|28	0	0	0.51	0.8
MLH1_starved	XP_001033134.1	TTHERM_00442210	14|6	20	10	2	16|13	0	0	0.69	0.8
MLH1_starved	XP_001031588.1	TTHERM_00773350	4|16	20	10	2	26|35	0	0	0.33	0.8
MLH1_starved	XP_977106.2	TTHERM_00037050	11|8	19	9.5	2	13|11	0	0	0.79	0.8
MLH1_starved	XP_001014870.1	TTHERM_00051730	12|7	19	9.5	2	13|12	0	0	0.76	0.8
MLH1_starved	XP_001032999.2	TTHERM_00471090	9|10	19	9.5	2	10|11	0	0	0.9	0.8
MLH1_starved	XP_001013641.1	TTHERM_00829380	14|5	19	9.5	2	17|22	0	0	0.49	0.8
MLH1_starved	XP_001027976.1	TTHERM_00497880	9|10	19	9.5	2	72|78	0	0	0.13	0.8
MLH1_starved	XP_001021425.1	TTHERM_00317440	9|9	18	9	2	10|15	0	0	0.72	0.8
MLH1_starved	XP_001014520.1	TTHERM_00856520	8|8	16	8	2	14|11	0	0	0.64	0.8
MLH1_starved	XP_001024704.2	TTHERM_00616340	8|8	16	8	2	9|11	0	0	0.8	0.8
MLH1_starved	XP_001014947.1	TTHERM_00052510	8|8	16	8	2	26|12	0	0	0.42	0.8
MLH1_starved	XP_001025106.1	TTHERM_00469100	7|9	16	8	2	11|8	0	0	0.84	0.8
MLH1_starved	XP_001022864.1	TTHERM_00578640	6|10	16	8	2	46|26	0	0	0.22	0.8
MLH1_starved	XP_001030186.1	TTHERM_01109770	9|7	16	8	2	16|8	0	0	0.67	0.8
MLH1_starved	XP_001032577.3	TTHERM_00584700	9|6	15	7.5	2	13|11	0	0	0.62	0.8
MLH1_starved	XP_001032358.2	TTHERM_00636970	11|4	15	7.5	2	32|13	0	0	0.33	0.8
MLH1_starved	XP_001027812.1	TTHERM_00678360	9|6	15	7.5	2	13|17	0	0	0.5	0.8
MLH1_starved	XP_001031932.1	TTHERM_00715730	10|5	15	7.5	2	15|8	0	0	0.65	0.8
MLH1_starved	XP_001020023.3	TTHERM_00666540	7|8	15	7.5	2	13|8	0	0	0.71	0.8
MLH1_starved	XP_001032752.1	TTHERM_00530470	9|6	15	7.5	2	19|14	0	0	0.45	0.8
MLH1_starved	XP_001023373.2	TTHERM_00446090	9|6	15	7.5	2	11|11	0	0	0.68	0.8
MLH1_starved	XP_001017218.2	TTHERM_00194650	7|8	15	7.5	2	5|19	0	0	0.62	0.8
MLH1_starved	XP_001013749.1	TTHERM_00424720	7|8	15	7.5	2	9|7	0	0	0.94	0.8
MLH1_starved	XP_977058.2	TTHERM_00035580	8|7	15	7.5	2	8|11	0	0	0.79	0.8
MLH1_starved	XP_001022164.1	TTHERM_00787250	7|7	14	7	2	8|9	0	0	0.82	0.8
MLH1_starved	XP_001015874.1	TTHERM_00266390	8|6	14	7	2	14|16	0	0	0.47	0.8
MLH1_starved	XP_001022496.1	TTHERM_00622710	9|5	14	7	2	9|17	0	0	0.54	0.8
MLH1_starved	XP_001019790.1	TTHERM_00138080	8|6	14	7	2	9|10	0	0	0.74	0.8
MLH1_starved	XP_001009730.2	TTHERM_00158020	6|8	14	7	2	8|9	0	0	0.82	0.8
MLH1_starved	XP_001031387.2	TTHERM_00825190	8|6	14	7	2	8|8	0	0	0.88	0.8
MLH1_starved	XP_001021655.2	TTHERM_00151190	8|5	13	6.5	2	15|18	0	0	0.39	0.8
MLH1_starved	XP_001023540.1	TTHERM_00537300	8|5	13	6.5	2	17|10	0	0	0.48	0.8
MLH1_starved	XP_001008743.1	TTHERM_00171850	7|6	13	6.5	2	9|6	0	0	0.87	0.8
MLH1_starved	XP_001021914.1	TTHERM_01207690	5|8	13	6.5	2	10|10	0	0	0.65	0.8
MLH1_starved	XP_001014580.2	TTHERM_00043870	6|7	13	6.5	2	11|10	0	0	0.62	0.8
MLH1_starved	XP_001019218.1	TTHERM_00997780	7|6	13	6.5	2	4|10	0	0	0.93	0.8
MLH1_starved	XP_001011315.1	TTHERM_00429910	6|7	13	6.5	2	10|5	0	0	0.87	0.8
MLH1_starved	XP_001013407.1	TTHERM_00454080	5|8	13	6.5	2	14|10	0	0	0.54	0.8
MLH1_starved	XP_001023313.2	TTHERM_00444510	3|10	13	6.5	2	23|8	0	0	0.42	0.8
MLH1_starved	XP_001024247.1	TTHERM_00459390	7|5	12	6	2	7|8	0	0	0.8	0.8
MLH1_starved	XP_001023435.2	TTHERM_00535260	6|6	12	6	2	5|12	0	0	0.71	0.8
MLH1_starved	XP_001025224.2	TTHERM_00686220	7|5	12	6	2	17|7	0	0	0.5	0.8
MLH1_starved	XP_001030092.1	TTHERM_01151600	6|6	12	6	2	32|28	0	0	0.2	0.8
MLH1_starved	XP_001020075.1	TTHERM_00668060	6|6	12	6	2	7|5	0	0	1	0.8
MLH1_starved	XP_001017389.2	TTHERM_00476820	5|7	12	6	2	11|8	0	0	0.63	0.8
MLH1_starved	XP_001010074.1	TTHERM_00633360	6|6	12	6	2	52|51	0	0	0.12	0.8
MLH1_starved	XP_001022895.2	TTHERM_00578940	7|5	12	6	2	7|7	0	0	0.86	0.8
MLH1_starved	XP_001015481.2	TTHERM_00379000	6|6	12	6	2	11|17	0	0	0.43	0.8
MLH1_starved	XP_001031151.1	TTHERM_00925340	6|6	12	6	2	6|7	0	0	0.92	0.8
MLH1_starved	XP_001007209.2	TTHERM_00414440	4|8	12	6	2	59|28	0	0	0.14	0.8
MLH1_starved	XP_001019693.2	TTHERM_00136120	6|5	11	5.5	2	23|13	0	0	0.31	0.8
MLH1_starved	XP_001015413.1	TTHERM_00377330	5|6	11	5.5	2	6|9	0	0	0.73	0.8
MLH1_starved	XP_001007594.1	TTHERM_00058610	4|7	11	5.5	2	7|11	0	0	0.61	0.8
MLH1_starved	XP_001014687.1	TTHERM_00046920	6|5	11	5.5	2	14|10	0	0	0.46	0.8
MLH1_starved	XP_001032154.1	TTHERM_00691890	6|5	11	5.5	2	7|9	0	0	0.69	0.8
MLH1_starved	XP_001017489.2	TTHERM_00333220	5|6	11	5.5	2	10|12	0	0	0.5	0.8
MLH1_starved	XP_001024894.2	TTHERM_00241700	3|8	11	5.5	2	6|10	0	0	0.69	0.8
MLH1_starved	XP_001007651.1	TTHERM_00059190	7|3	10	5	2	6|10	0	0	0.62	0.8
MLH1_starved	XP_001024027.1	TTHERM_00657270	7|3	10	5	2	7|16	0	0	0.43	0.8
MLH1_starved	XP_001027468.1	TTHERM_01000190	5|5	10	5	2	3|8	0	0	0.91	0.8
MLH1_starved	XP_001024332.1	TTHERM_00532090	5|5	10	5	2	5|6	0	0	0.91	0.8
MLH1_starved	XP_001021485.2	TTHERM_00147510	5|5	10	5	2	2|9	0	0	0.91	0.8
MLH1_starved	XP_001024076.1	TTHERM_00658750	5|5	10	5	2	9|3	0	0	0.83	0.8
MLH1_starved	XP_001009329.1	TTHERM_00575360	4|6	10	5	2	9|10	0	0	0.53	0.8
MLH1_starved	XP_001017359.2	TTHERM_00476510	6|4	10	5	2	8|11	0	0	0.53	0.8
MLH1_starved	XP_001019409.1	TTHERM_00390040	5|5	10	5	2	5|7	0	0	0.83	0.8
MLH1_starved	XP_001011184.2	TTHERM_00145440	5|5	10	5	2	0|11	0	0	0.91	0.8
MLH1_starved	XP_001012497.1	TTHERM_01053000	5|5	10	5	2	27|22	0	0	0.2	0.8
MLH1_starved	XP_001015607.1	TTHERM_00075670	2|8	10	5	2	15|14	0	0	0.34	0.8
MLH1_starved	XP_001019703.1	TTHERM_00136220	7|2	9	4.5	2	4|11	0	0	0.6	0.8
MLH1_starved	XP_976916.1	TTHERM_00030190	6|3	9	4.5	2	6|13	0	0	0.47	0.8
MLH1_starved	XP_001021911.1	TTHERM_01207660	5|4	9	4.5	2	15|12	0	0	0.33	0.8
MLH1_starved	XP_001016701.1	TTHERM_00191240	6|3	9	4.5	2	8|10	0	0	0.5	0.8
MLH1_starved	XP_001010221.2	TTHERM_00561680	6|3	9	4.5	2	12|5	0	0	0.53	0.8
MLH1_starved	XP_001016810.2	TTHERM_00488350	6|3	9	4.5	2	8|4	0	0	0.75	0.8
MLH1_starved	XP_001015934.1	TTHERM_00267990	4|5	9	4.5	2	7|6	0	0	0.69	0.8
MLH1_starved	XP_001019674.1	TTHERM_00134940	5|4	9	4.5	2	28|33	0	0	0.15	0.8
MLH1_starved	XP_001014855.1	TTHERM_00050590	4|5	9	4.5	2	21|10	0	0	0.29	0.8
MLH1_starved	XP_977164.1	TTHERM_00037640	5|4	9	4.5	2	5|6	0	0	0.82	0.8
MLH1_starved	XP_001009855.2	TTHERM_00161250	4|5	9	4.5	2	4|9	0	0	0.69	0.8
MLH1_starved	XP_001017119.1	TTHERM_00193660	6|3	9	4.5	2	6|8	0	0	0.64	0.8
MLH1_starved	XP_001017756.1	TTHERM_00437600	5|4	9	4.5	2	8|4	0	0	0.75	0.8
MLH1_starved	XP_001031587.1	TTHERM_00773340	5|4	9	4.5	2	31|43	0	0	0.12	0.8
MLH1_starved	XP_001031586.2	TTHERM_00773330	5|4	9	4.5	2	18|10	0	0	0.32	0.8
MLH1_starved	XP_001027802.1	TTHERM_00678260	5|4	9	4.5	2	6|4	0	0	0.9	0.8
MLH1_starved	XP_001029813.1	TTHERM_01289110	3|6	9	4.5	2	37|25	0	0	0.15	0.8
MLH1_starved	XP_001013004.1	TTHERM_00323030	8|0	8	4	2	11|8	0	0	0.42	0.8
MLH1_starved	XP_001022368.1	TTHERM_00558040	5|3	8	4	2	14|8	0	0	0.36	0.8
MLH1_starved	XP_001007530.1	TTHERM_00055990	6|2	8	4	2	2|13	0	0	0.53	0.8
MLH1_starved	XP_001027843.2	TTHERM_00918510	5|3	8	4	2	10|7	0	0	0.47	0.8
MLH1_starved	XP_001032401.3	TTHERM_00637400	5|3	8	4	2	25|16	0	0	0.2	0.8
MLH1_starved	XP_001019760.1	TTHERM_00137780	5|3	8	4	2	3|7	0	0	0.8	0.8
MLH1_starved	XP_001025656.2	TTHERM_00697490	4|4	8	4	2	17|10	0	0	0.3	0.8
MLH1_starved	XP_001014643.1	TTHERM_00046480	4|4	8	4	2	4|13	0	0	0.47	0.8
MLH1_starved	XP_001026214.1	TTHERM_00780580	4|4	8	4	2	5|5	0	0	0.8	0.8
MLH1_starved	XP_001031817.2	TTHERM_00723390	4|3	7	3.5	2	8|6	0	0	0.5	0.8
MLH1_starved	XP_001023979.3	TTHERM_00474970	4|3	7	3.5	2	14|11	0	0	0.28	0.8
MLH1_starved	XP_001021714.1	TTHERM_00151810	5|2	7	3.5	2	7|9	0	0	0.44	0.8
MLH1_starved	XP_001031959.1	TTHERM_00716020	4|3	7	3.5	2	4|5	0	0	0.78	0.8
MLH1_starved	XP_001015519.2	TTHERM_00382350	4|3	7	3.5	2	17|8	0	0	0.28	0.8
MLH1_starved	XP_001471263.1	TTHERM_00106969	5|2	7	3.5	2	12|9	0	0	0.33	0.8
MLH1_starved	XP_001014936.1	TTHERM_00052400	4|3	7	3.5	2	4|4	0	0	0.88	0.8
MLH1_starved	XP_001016016.1	TTHERM_00275750	4|3	7	3.5	2	4|7	0	0	0.64	0.8
MLH1_starved	XP_001013166.1	TTHERM_00295340	4|3	7	3.5	2	3|8	0	0	0.64	0.8
MLH1_starved	XP_001020081.3	TTHERM_00660180	4|3	7	3.5	2	3|5	0	0	0.88	0.8
MLH1_starved	XP_001012774.1	TTHERM_00089240	3|4	7	3.5	2	7|3	0	0	0.7	0.8
MLH1_starved	XP_001023309.1	TTHERM_00444470	4|3	7	3.5	2	4|4	0	0	0.88	0.8
MLH1_starved	XP_001023516.1	TTHERM_00537060	4|3	7	3.5	2	3|7	0	0	0.7	0.8
MLH1_starved	XP_001011387.2	TTHERM_00433610	4|3	7	3.5	2	5|4	0	0	0.78	0.8
MLH1_starved	XP_002348337.1	TTHERM_00313119	4|3	7	3.5	2	6|3	0	0	0.78	0.8
MLH1_starved	XP_001032305.2	TTHERM_00649110	3|4	7	3.5	2	7|8	0	0	0.47	0.8
MLH1_starved	XP_001012103.1	TTHERM_00095540	3|4	7	3.5	2	21|14	0	0	0.2	0.8
MLH1_starved	XP_001021917.1	TTHERM_01207720	2|5	7	3.5	2	40|28	0	0	0.1	0.8
MLH1_starved	XP_001033360.1	TTHERM_00421060	4|2	6	3	2	3|5	0	0	0.75	0.8
MLH1_starved	XP_001029958.1	TTHERM_01205310	4|2	6	3	2	4|12	0	0	0.38	0.8
MLH1_starved	XP_001010761.1	TTHERM_00118610	6|0	6	3	2	5|11	0	0	0.38	0.8
MLH1_starved	XP_001009826.1	TTHERM_00160960	4|2	6	3	2	17|18	0	0	0.17	0.8
MLH1_starved	XP_001018241.2	TTHERM_00283850	2|4	6	3	2	3|7	0	0	0.6	0.8
MLH1_starved	XP_001013096.1	TTHERM_00294640	3|3	6	3	2	4|4	0	0	0.75	0.8
MLH1_starved	XP_001029852.1	TTHERM_01276410	2|4	6	3	2	4|4	0	0	0.75	0.8
MLH1_starved	XP_001014943.1	TTHERM_00052470	2|4	6	3	2	5|4	0	0	0.67	0.8
MLH1_starved	XP_001025527.2	TTHERM_01049320	3|3	6	3	2	3|6	0	0	0.67	0.8
MLH1_starved	XP_001012665.1	TTHERM_00085180	2|4	6	3	2	14|14	0	0	0.21	0.8
MLH1_starved	XP_001008287.1	TTHERM_00013070	2|4	6	3	2	25|32	0	0	0.11	0.8
MLH1_starved	XP_001009172.1	TTHERM_00550810	0|6	6	3	2	40|58	0	0	0.06	0.8
MLH1_starved	XP_001011429.2	TTHERM_00434040	0|6	6	3	2	11|9	0	0	0.3	0.8
MLH1_starved	XP_001007447.1	TTHERM_00365340	5|0	5	2.5	2	4|9	0	0	0.38	0.8
MLH1_starved	XP_001019178.1	TTHERM_00257230	5|0	5	2.5	2	7|3	0	0	0.5	0.8
MLH1_starved	XP_001022125.1	TTHERM_00785870	3|2	5	2.5	2	9|5	0	0	0.36	0.8
MLH1_starved	XP_001025180.2	TTHERM_00684790	2|3	5	2.5	2	0|8	0	0	0.62	0.8
MLH1_starved	XP_001025708.1	TTHERM_00929450	3|2	5	2.5	2	2|5	0	0	0.71	0.8
MLH1_starved	XP_001007749.2	TTHERM_00068120	3|2	5	2.5	2	3|6	0	0	0.56	0.8
MLH1_starved	XP_001016981.1	TTHERM_00758980	3|2	5	2.5	2	0|7	0	0	0.71	0.8
MLH1_starved	XP_001024808.2	TTHERM_00238830	2|3	5	2.5	2	6|7	0	0	0.38	0.8
MLH1_starved	XP_001014840.1	TTHERM_00049450	2|3	5	2.5	2	5|2	0	0	0.71	0.8
MLH1_starved	XP_001013149.1	TTHERM_00295170	2|3	5	2.5	2	6|3	0	0	0.56	0.8
MLH1_starved	XP_001023294.2	TTHERM_00444320	3|2	5	2.5	2	2|5	0	0	0.71	0.8
MLH1_starved	XP_001032399.2	TTHERM_00637380	2|3	5	2.5	2	4|5	0	0	0.56	0.8
MLH1_starved	XP_001016809.2	TTHERM_00488340	2|3	5	2.5	2	13|9	0	0	0.23	0.8
MLH1_starved	XP_001019705.1	TTHERM_00136240	2|3	5	2.5	2	8|7	0	0	0.33	0.8
MLH1_starved	XP_001020674.1	TTHERM_00221020	2|3	5	2.5	2	3|4	0	0	0.71	0.8
MLH1_starved	XP_001013114.1	TTHERM_00294820	2|3	5	2.5	2	3|11	0	0	0.36	0.8
MLH1_starved	XP_001022668.1	TTHERM_00727830	2|3	5	2.5	2	3|4	0	0	0.71	0.8
MLH1_starved	XP_001020377.2	TTHERM_00797930	2|3	5	2.5	2	23|14	0	0	0.14	0.8
MLH1_starved	XP_001024637.1	TTHERM_00614680	2|3	5	2.5	2	10|8	0	0	0.28	0.8
MLH1_starved	XP_001023080.2	TTHERM_00352220	0|5	5	2.5	2	6|7	0	0	0.38	0.8
MLH1_starved	XP_001026318.2	TTHERM_00853120	4|0	4	2	2	4|6	0	0	0.4	0.8
MLH1_starved	XP_001018292.1	TTHERM_01161000	4|0	4	2	2	2|7	0	0	0.44	0.8
MLH1_starved	XP_001026905.1	TTHERM_00941450	4|0	4	2	2	3|5	0	0	0.5	0.8
MLH1_starved	XP_001013810.1	TTHERM_00426320	2|2	4	2	2	2|3	0	0	0.8	0.8
MLH1_starved	XP_001017206.1	TTHERM_00194530	4|0	4	2	2	27|32	0	0	0.07	0.8
MLH1_starved	XP_001031981.2	TTHERM_00716240	4|0	4	2	2	22|51	0	0	0.05	0.8
MLH1_starved	XP_001033258.2	TTHERM_00420030	4|0	4	2	2	0|9	0	0	0.44	0.8
MLH1_starved	XP_001026767.3	TTHERM_00865270	2|2	4	2	2	3|5	0	0	0.5	0.8
MLH1_starved	XP_001019483.1	TTHERM_00626980	2|2	4	2	2	3|3	0	0	0.67	0.8
MLH1_starved	XP_001009301.1	TTHERM_00848090	2|2	4	2	2	3|8	0	0	0.36	0.8
MLH1_starved	NP_149372.1	TepyoMp09	2|2	4	2	2	0|4	0	0	1	0.8
MLH1_starved	XP_001010313.1	TTHERM_01004930	2|2	4	2	2	2|4	0	0	0.67	0.8
MLH1_starved	XP_001010506.1	TTHERM_00357080	2|2	4	2	2	0|4	0	0	1	0.8
MLH1_starved	XP_001026252.1	TTHERM_00780960	2|2	4	2	2	9|12	0	0	0.19	0.8
MLH1_starved	XP_001030207.1	TTHERM_01109980	2|2	4	2	2	2|3	0	0	0.8	0.8
MLH1_starved	XP_001010450.1	TTHERM_00355520	2|2	4	2	2	0|4	0	0	1	0.8
MLH1_starved	XP_001031885.1	TTHERM_00721530	2|2	4	2	2	2|3	0	0	0.8	0.8
MLH1_starved	XP_001018735.1	TTHERM_00292170	2|2	4	2	2	5|4	0	0	0.44	0.8
MLH1_starved	XP_001033345.1	TTHERM_00420900	0|4	4	2	2	6|3	0	0	0.44	0.8
MLH1_starved	XP_001007759.2	TTHERM_00069210	0|4	4	2	2	4|4	0	0	0.5	0.8
MLH1_starved	XP_001021122.1	TTHERM_00310470	0|4	4	2	2	5|4	0	0	0.44	0.8
MLH1_starved	XP_001022394.1	TTHERM_00558310	0|4	4	2	2	6|7	0	0	0.31	0.8
MLH1_starved	XP_001017144.1	TTHERM_00193910	3|0	3	1.5	2	6|4	0	0	0.3	0.8
MLH1_starved	XP_001017372.1	TTHERM_00476640	3|0	3	1.5	2	15|10	0	0	0.12	0.8
MLH1_starved	XP_001011313.3	TTHERM_00429890	3|0	3	1.5	2	0|6	0	0	0.5	0.8
MLH1_starved	XP_001013144.1	TTHERM_00295120	3|0	3	1.5	2	0|8	0	0	0.38	0.8
MLH1_starved	XP_001013747.2	TTHERM_00424700	3|0	3	1.5	2	2|18	0	0	0.15	0.8
MLH1_starved	XP_001014881.1	TTHERM_00051840	3|0	3	1.5	2	25|7	0	0	0.09	0.8
MLH1_starved	XP_001027671.1	TTHERM_00571650	3|0	3	1.5	2	5|3	0	0	0.38	0.8
MLH1_starved	XP_001018948.1	TTHERM_00582070	3|0	3	1.5	2	25|22	0	0	0.06	0.8
MLH1_starved	XP_001018333.1	TTHERM_00753340	3|0	3	1.5	2	3|3	0	0	0.5	0.8
MLH1_starved	XP_001013247.2	TTHERM_00297140	3|0	3	1.5	2	3|5	0	0	0.38	0.8
MLH1_starved	XP_001020682.1	TTHERM_00221100	3|0	3	1.5	2	4|3	0	0	0.43	0.8
MLH1_starved	XP_001471063.1	TTHERM_00647339	3|0	3	1.5	2	46|32	0	0	0.04	0.8
MLH1_starved	XP_001014593.1	TTHERM_00044990	3|0	3	1.5	2	4|7	0	0	0.27	0.8
MLH1_starved	XP_001011130.3	TTHERM_00144900	3|0	3	1.5	2	3|3	0	0	0.5	0.8
MLH1_starved	XP_001014396.2	TTHERM_00522180	3|0	3	1.5	2	5|3	0	0	0.38	0.8
MLH1_starved	XP_001033284.1	TTHERM_00420290	3|0	3	1.5	2	17|19	0	0	0.08	0.8
MLH1_starved	XP_001032687.2	TTHERM_00529760	3|0	3	1.5	2	2|5	0	0	0.43	0.8
MLH1_starved	XP_001029818.2	TTHERM_01289160	3|0	3	1.5	2	3|6	0	0	0.33	0.8
MLH1_starved	XP_001024171.1	TTHERM_00455650	3|0	3	1.5	2	6|0	0	0	0.5	0.8
MLH1_starved	XP_001030010.1	TTHERM_01179780	0|3	3	1.5	2	9|6	0	0	0.2	0.8
MLH1_starved	XP_001017626.1	TTHERM_00339620	0|3	3	1.5	2	2|4	0	0	0.5	0.8
MLH1_starved	XP_001026338.2	TTHERM_00670170	0|3	3	1.5	2	32|18	0	0	0.06	0.8
MLH1_starved	XP_001030803.2	TTHERM_01014570	0|3	3	1.5	2	5|3	0	0	0.38	0.8
MLH1_starved	XP_001025570.1	TTHERM_00695590	0|3	3	1.5	2	6|5	0	0	0.27	0.8
MLH1_starved	XP_001032961.1	TTHERM_00470710	0|3	3	1.5	2	2|4	0	0	0.5	0.8
MLH1_starved	XP_001011166.1	TTHERM_00145260	0|3	3	1.5	2	3|3	0	0	0.5	0.8
MLH1_starved	XP_976614.1	TTHERM_00543590	0|3	3	1.5	2	4|6	0	0	0.3	0.8
MLH1_starved	XP_001026091.1	TTHERM_00971710	0|3	3	1.5	2	4|6	0	0	0.3	0.8
MLH1_starved	XP_001021214.1	TTHERM_00774810	0|3	3	1.5	2	6|0	0	0	0.5	0.8
MLH1_starved	XP_001010053.1	TTHERM_00633150	0|3	3	1.5	2	7|7	0	0	0.21	0.8
MLH1_starved	XP_001007313.2	TTHERM_00418580	0|3	3	1.5	2	6|3	0	0	0.33	0.8
MLH1_starved	XP_977222.1	TTHERM_00039210	0|3	3	1.5	2	7|4	0	0	0.27	0.8
MLH1_starved	XP_001023295.1	TTHERM_00444330	0|3	3	1.5	2	14|8	0	0	0.14	0.8
MLH1_starved	NP_149366.1	TepyoMp03	0|3	3	1.5	2	13|8	0	0	0.14	0.8
MLH1_starved	XP_001009851.1	TTHERM_00161210	2|0	2	1	2	0|4	0	0	0.5	0.8
MLH1_starved	XP_001471343.1	TTHERM_00077599	2|0	2	1	2	4|18	0	0	0.09	0.8
MLH1_starved	XP_001027291.1	TTHERM_01457080	2|0	2	1	2	2|3	0	0	0.4	0.8
MLH1_starved	XP_001020234.1	TTHERM_00961950	2|0	2	1	2	2|2	0	0	0.5	0.8
MLH1_starved	XP_001031976.1	TTHERM_00716190	2|0	2	1	2	9|12	0	0	0.1	0.8
MLH1_starved	XP_001018105.2	TTHERM_00277470	2|0	2	1	2	2|4	0	0	0.33	0.8
MLH1_starved	XP_001027269.2	TTHERM_00842530	2|0	2	1	2	8|0	0	0	0.25	0.8
MLH1_starved	XP_001022166.1	TTHERM_00787270	2|0	2	1	2	3|3	0	0	0.33	0.8
MLH1_starved	XP_001022027.2	TTHERM_00564280	2|0	2	1	2	17|18	0	0	0.06	0.8
MLH1_starved	XP_001020474.3	TTHERM_00216040	2|0	2	1	2	2|2	0	0	0.5	0.8
MLH1_starved	XP_976870.2	TTHERM_00028740	2|0	2	1	2	16|2	0	0	0.11	0.8
MLH1_starved	XP_001026661.1	TTHERM_01129660	2|0	2	1	2	11|7	0	0	0.11	0.8
MLH1_starved	XP_001022273.1	TTHERM_00502190	2|0	2	1	2	0|4	0	0	0.5	0.8
MLH1_starved	XP_001021863.1	TTHERM_00933070	2|0	2	1	2	3|4	0	0	0.29	0.8
MLH1_starved	XP_001032971.3	TTHERM_00470810	2|0	2	1	2	0|5	0	0	0.4	0.8
MLH1_starved	XP_001025649.1	TTHERM_00697420	2|0	2	1	2	10|7	0	0	0.12	0.8
MLH1_starved	XP_001025305.1	TTHERM_01299660	2|0	2	1	2	0|5	0	0	0.4	0.8
MLH1_starved	XP_001033066.1	TTHERM_00471820	0|2	2	1	2	14|8	0	0	0.09	0.8
MLH1_starved	XP_001020551.1	TTHERM_00218790	0|2	2	1	2	4|4	0	0	0.25	0.8
MLH1_starved	XP_001030321.1	TTHERM_01099050	0|2	2	1	2	15|16	0	0	0.06	0.8
MLH1_starved	XP_001021328.1	TTHERM_00316360	0|2	2	1	2	2|3	0	0	0.4	0.8
MLH1_starved	XP_001021320.2	TTHERM_00316280	0|2	2	1	2	3|4	0	0	0.29	0.8
MLH1_starved	XP_001026949.1	TTHERM_00688470	0|2	2	1	2	5|0	0	0	0.4	0.8
MLH1_starved	XP_001014723.2	TTHERM_00047280	0|2	2	1	2	8|13	0	0	0.1	0.8
MLH1_starved	XP_001015264.1	TTHERM_00518510	0|2	2	1	2	5|3	0	0	0.25	0.8
MLH1_starved	XP_001008721.2	TTHERM_00171630	0|2	2	1	2	4|0	0	0	0.5	0.8
MLH1_starved	XP_001017531.1	TTHERM_00335630	0|2	2	1	2	3|5	0	0	0.25	0.8
MLH1_starved	XP_001020689.2	TTHERM_00221170	0|2	2	1	2	5|3	0	0	0.25	0.8
MLH1_starved	XP_976709.1	TTHERM_00549610	0|2	2	1	2	6|11	0	0	0.12	0.8
MLH1_starved	XP_001014765.1	TTHERM_00047700	0|2	2	1	2	0|5	0	0	0.4	0.8
MLH1_starved	XP_001011035.2	TTHERM_00140980	0|2	2	1	2	12|8	0	0	0.1	0.8
MLH1_starved	XP_001017229.2	TTHERM_00194760	0|2	2	1	2	3|2	0	0	0.4	0.8
MLH1_starved	XP_001022961.1	TTHERM_00348060	0|2	2	1	2	2|5	0	0	0.29	0.8
MLH1_starved	XP_001012282.2	TTHERM_00105320	0|2	2	1	2	0|6	0	0	0.33	0.8
MLH1_starved	XP_001026371.1	TTHERM_00670500	0|2	2	1	2	4|6	0	0	0.2	0.8
MLH1_starved	XP_001032736.1	TTHERM_00530250	0|2	2	1	2	4|2	0	0	0.33	0.8
MLH1_starved	NP_149388.1	TepyoMp25	0|2	2	1	2	9|5	0	0	0.14	0.8
MLH1_starved	XP_001019987.1	TTHERM_00666180	0|2	2	1	2	3|7	0	0	0.2	0.8
MLH1_starved	XP_001026079.1	TTHERM_00969600	0|2	2	1	2	4|3	0	0	0.29	0.8
MLH1_starved	XP_977148.1	TTHERM_00037470	0|2	2	1	2	0|11	0	0	0.18	0.8
MLH1_starved	XP_001011006.3	TTHERM_00709740	0|2	2	1	2	4|5	0	0	0.22	0.8
MLH1_starved	XP_001018570.1	TTHERM_00285560	0|2	2	1	2	0|4	0	0	0.5	0.8
MLH1_starved	NP_149377.1	TepyoMp14	0|2	2	1	2	3|3	0	0	0.33	0.8
MLH1_starved	XP_001470981.1	TTHERM_00492789	0|2	2	1	2	2|3	0	0	0.4	0.8
MLH1_starved	XP_001026770.1	TTHERM_00865300	0|2	2	1	2	4|2	0	0	0.33	0.8

## Sheet: Tab#6; SAINT MLH1-6hr Conj
Bait	Prey	Locus Tag	Spec	SpecSum	AvgSpec	NumReplicates	ctrlCounts	AvgP	MaxP	FoldChange	BFDR	Annotation
MLH1_6h_conj	XP_001011847.1	TTHERM_00392710	5|6	11	5.5	2	0|0|0	1	1	55	0	PHB-domain protein/ stomatin1
MLH1_6h_conj	XP_001022853.1	TTHERM_00578520	5|3	8	4	2	0|0|0	0.99	1	40	0	Internal Repeat containing protein
MLH1_6h_conj	XP_001023259.2	TTHERM_00494750	5|2	7	3.5	2	0|0|0	0.93	1	35	0.01	Hypothetical protein
MLH1_6h_conj	XP_001019876.1	TTHERM_00586710	2|5	7	3.5	2	0|0|0	0.93	1	35	0.01	POX1
MLH1_6h_conj	XP_001020547.1	TTHERM_00218750	3|3	6	3	2	0|0|0	0.98	0.98	30	0.01	UBR4
MLH1_6h_conj	XP_001020653.1	TTHERM_00220810	3|3	6	3	2	0|0|0	0.98	0.98	30	0.01	WD40 repeat containing protein
MLH1_6h_conj	XP_001031205.1	TTHERM_00925890	4|2	6	3	2	0|0|0	0.93	1	30	0.02
MLH1_6h_conj	XP_001024782.2	TTHERM_00237520	4|2	6	3	2	0|0|0	0.93	1	30	0.02
MLH1_6h_conj	XP_001026176.1	TTHERM_00790780	2|3	5	2.5	2	0|0|0	0.92	0.98	25	0.03
MLH1_6h_conj	XP_001016594.3	TTHERM_00189180	13|8	21	10.5	2	3|0|4	0.68	0.95	4.5	0.07
MLH1_6h_conj	XP_976575.1	TTHERM_01013160	6|3	9	4.5	2	0|0|2	0.6	0.84	6.75	0.09
MLH1_6h_conj	XP_001022132.2	TTHERM_00786930	3|6	9	4.5	2	0|0|2	0.6	0.84	6.75	0.09
MLH1_6h_conj	XP_001032420.2	TTHERM_00637590	3|5	8	4	2	0|2|0	0.54	0.72	6	0.12
MLH1_6h_conj	XP_001024568.1	TTHERM_00300410	10|2	12	6	2	2|0|2	0.51	1	4.5	0.14
MLH1_6h_conj	XP_001014085.1	TTHERM_00402120	7|3	10	5	2	2|2|0	0.52	0.97	3.75	0.14
MLH1_6h_conj	XP_001033066.1	TTHERM_00471820	8|44	52	26	2	8|0|6	0.5	1	5.57	0.15
MLH1_6h_conj	XP_001013835.1	TTHERM_00427560	18|0	18	9	2	0|0|0	0.5	1	90	0.16
MLH1_6h_conj	XP_001018503.1	TTHERM_00346560	18|0	18	9	2	0|0|0	0.5	1	90	0.16
MLH1_6h_conj	XP_001032780.3	TTHERM_00530750	7|30	37	18.5	2	8|8|6	0.5	1	2.52	0.18
MLH1_6h_conj	XP_001011848.1	TTHERM_00392720	0|8	8	4	2	0|0|0	0.5	1	40	0.18
MLH1_6h_conj	XP_001017849.1	TTHERM_00440540	0|7	7	3.5	2	0|0|0	0.5	1	35	0.19
MLH1_6h_conj	XP_001024602.1	TTHERM_00301740	6|0	6	3	2	0|0|0	0.5	1	30	0.2
MLH1_6h_conj	XP_001023670.1	TTHERM_00732720	6|0	6	3	2	0|0|0	0.5	1	30	0.2
MLH1_6h_conj	XP_001009773.1	TTHERM_00158450	0|6	6	3	2	0|0|0	0.5	1	30	0.2
MLH1_6h_conj	XP_001030263.1	TTHERM_01107480	5|0	5	2.5	2	0|0|0	0.5	1	25	0.23
MLH1_6h_conj	XP_001017073.1	TTHERM_00193200	5|0	5	2.5	2	0|0|0	0.5	1	25	0.23
MLH1_6h_conj	XP_001011105.2	TTHERM_00143660	5|0	5	2.5	2	0|0|0	0.5	1	25	0.23
MLH1_6h_conj	XP_001032344.1	TTHERM_00649500	5|0	5	2.5	2	0|0|0	0.5	1	25	0.23
MLH1_6h_conj	XP_001021495.1	TTHERM_00147610	5|0	5	2.5	2	0|0|0	0.5	1	25	0.23
MLH1_6h_conj	XP_001007820.1	TTHERM_00070820	5|0	5	2.5	2	0|0|0	0.5	1	25	0.23
MLH1_6h_conj	XP_001028104.3	TTHERM_00526930	5|0	5	2.5	2	0|0|0	0.5	1	25	0.23
MLH1_6h_conj	XP_001020609.1	TTHERM_00219370	5|0	5	2.5	2	0|0|0	0.5	1	25	0.23
MLH1_6h_conj	XP_001010330.3	TTHERM_01005100	5|0	5	2.5	2	0|0|0	0.5	1	25	0.23
MLH1_6h_conj	XP_001033461.1	TTHERM_00312800	5|0	5	2.5	2	0|0|0	0.5	1	25	0.23
MLH1_6h_conj	XP_001019374.1	TTHERM_00389690	5|0	5	2.5	2	0|0|0	0.5	1	25	0.23
MLH1_6h_conj	XP_001022110.1	TTHERM_01150350	0|5	5	2.5	2	0|0|0	0.5	1	25	0.23
MLH1_6h_conj	XP_001026765.1	TTHERM_00865250	0|5	5	2.5	2	0|0|0	0.5	1	25	0.23
MLH1_6h_conj	XP_001021863.1	TTHERM_00933070	4|0	4	2	2	0|0|0	0.5	1	20	0.28
MLH1_6h_conj	XP_001031516.2	TTHERM_00821870	4|0	4	2	2	0|0|0	0.5	1	20	0.28
MLH1_6h_conj	XP_001013229.1	TTHERM_00295970	4|0	4	2	2	0|0|0	0.5	1	20	0.28
MLH1_6h_conj	XP_001010522.1	TTHERM_00602870	4|0	4	2	2	0|0|0	0.5	1	20	0.28
MLH1_6h_conj	XP_001007509.1	TTHERM_00053800	4|0	4	2	2	0|0|0	0.5	1	20	0.28
MLH1_6h_conj	XP_001030184.1	TTHERM_01124100	4|0	4	2	2	0|0|0	0.5	1	20	0.28
MLH1_6h_conj	XP_001027386.1	TTHERM_00645780	4|0	4	2	2	0|0|0	0.5	1	20	0.28
MLH1_6h_conj	XP_001019094.2	TTHERM_00252430	4|0	4	2	2	0|0|0	0.5	1	20	0.28
MLH1_6h_conj	XP_001027286.1	TTHERM_00842700	4|0	4	2	2	0|0|0	0.5	1	20	0.28
MLH1_6h_conj	XP_001017105.1	TTHERM_00193520	4|0	4	2	2	0|0|0	0.5	1	20	0.28
MLH1_6h_conj	XP_001014873.1	TTHERM_00051760	4|0	4	2	2	0|0|0	0.5	1	20	0.28
MLH1_6h_conj	XP_001008257.1	TTHERM_00011780	4|0	4	2	2	0|0|0	0.5	1	20	0.28
MLH1_6h_conj	XP_001031499.1	TTHERM_00823990	4|0	4	2	2	0|0|0	0.5	1	20	0.28
MLH1_6h_conj	XP_001022357.1	TTHERM_00557930	4|0	4	2	2	0|0|0	0.5	1	20	0.28
MLH1_6h_conj	XP_001007811.1	TTHERM_00070730	4|0	4	2	2	0|0|0	0.5	1	20	0.28
MLH1_6h_conj	XP_001021342.1	TTHERM_00316500	0|15	15	7.5	2	0|0|3	0.49	0.98	7.5	0.32
MLH1_6h_conj	XP_001015450.1	TTHERM_00378690	3|0	3	1.5	2	0|0|0	0.49	0.98	15	0.33
MLH1_6h_conj	XP_001016582.3	TTHERM_00189060	3|0	3	1.5	2	0|0|0	0.49	0.98	15	0.33
MLH1_6h_conj	XP_001015621.2	TTHERM_00075810	3|0	3	1.5	2	0|0|0	0.49	0.98	15	0.33
MLH1_6h_conj	XP_001015718.1	TTHERM_00077780	3|0	3	1.5	2	0|0|0	0.49	0.98	15	0.33
MLH1_6h_conj	XP_001030407.1	TTHERM_01084110	3|0	3	1.5	2	0|0|0	0.49	0.98	15	0.33
MLH1_6h_conj	XP_001014472.1	TTHERM_00522940	3|0	3	1.5	2	0|0|0	0.49	0.98	15	0.33
MLH1_6h_conj	XP_001016521.1	TTHERM_00188450	3|0	3	1.5	2	0|0|0	0.49	0.98	15	0.33
MLH1_6h_conj	XP_001020259.1	TTHERM_00962200	3|0	3	1.5	2	0|0|0	0.49	0.98	15	0.33
MLH1_6h_conj	XP_001014084.1	TTHERM_00402110	3|0	3	1.5	2	0|0|0	0.49	0.98	15	0.33
MLH1_6h_conj	XP_001009080.3	TTHERM_00263310	3|0	3	1.5	2	0|0|0	0.49	0.98	15	0.33
MLH1_6h_conj	XP_001025035.1	TTHERM_00467390	3|0	3	1.5	2	0|0|0	0.49	0.98	15	0.33
MLH1_6h_conj	XP_001015139.1	TTHERM_01028770	3|0	3	1.5	2	0|0|0	0.49	0.98	15	0.33
MLH1_6h_conj	XP_001017770.1	TTHERM_00437740	3|0	3	1.5	2	0|0|0	0.49	0.98	15	0.33
MLH1_6h_conj	XP_001011852.1	TTHERM_00392760	3|0	3	1.5	2	0|0|0	0.49	0.98	15	0.33
MLH1_6h_conj	XP_001029953.1	TTHERM_01205260	3|0	3	1.5	2	0|0|0	0.49	0.98	15	0.33
MLH1_6h_conj	XP_001032971.3	TTHERM_00470810	3|0	3	1.5	2	0|0|0	0.49	0.98	15	0.33
MLH1_6h_conj	XP_001026872.1	TTHERM_01344720	3|0	3	1.5	2	0|0|0	0.49	0.98	15	0.33
MLH1_6h_conj	XP_001013887.2	TTHERM_00771980	3|0	3	1.5	2	0|0|0	0.49	0.98	15	0.33
MLH1_6h_conj	XP_001026587.1	TTHERM_00332200	3|0	3	1.5	2	0|0|0	0.49	0.98	15	0.33
MLH1_6h_conj	XP_001030087.2	TTHERM_01151550	3|0	3	1.5	2	0|0|0	0.49	0.98	15	0.33
MLH1_6h_conj	XP_001007082.2	TTHERM_00202970	3|0	3	1.5	2	0|0|0	0.49	0.98	15	0.33
MLH1_6h_conj	XP_001024237.1	TTHERM_00459290	3|0	3	1.5	2	0|0|0	0.49	0.98	15	0.33
MLH1_6h_conj	XP_001025693.1	TTHERM_01079250	3|0	3	1.5	2	0|0|0	0.49	0.98	15	0.33
MLH1_6h_conj	XP_001010812.2	TTHERM_00122160	3|0	3	1.5	2	0|0|0	0.49	0.98	15	0.33
MLH1_6h_conj	XP_001017149.1	TTHERM_00193960	3|0	3	1.5	2	0|0|0	0.49	0.98	15	0.33
MLH1_6h_conj	XP_001027612.1	TTHERM_00569060	3|0	3	1.5	2	0|0|0	0.49	0.98	15	0.33
MLH1_6h_conj	XP_001032630.1	TTHERM_00585250	3|0	3	1.5	2	0|0|0	0.49	0.98	15	0.33
MLH1_6h_conj	XP_001027237.1	TTHERM_00841210	3|0	3	1.5	2	0|0|0	0.49	0.98	15	0.33
MLH1_6h_conj	XP_001023000.1	TTHERM_00348450	3|0	3	1.5	2	0|0|0	0.49	0.98	15	0.33
MLH1_6h_conj	XP_001014792.1	TTHERM_00048970	3|0	3	1.5	2	0|0|0	0.49	0.98	15	0.33
MLH1_6h_conj	NP_149400.1	TepyoMp37	3|0	3	1.5	2	0|0|0	0.49	0.98	15	0.33
MLH1_6h_conj	XP_001020504.2	TTHERM_00218320	3|0	3	1.5	2	0|0|0	0.49	0.98	15	0.33
MLH1_6h_conj	XP_001012457.1	TTHERM_01034400	3|0	3	1.5	2	0|0|0	0.49	0.98	15	0.33
MLH1_6h_conj	XP_001021185.2	TTHERM_00923050	3|0	3	1.5	2	0|0|0	0.49	0.98	15	0.33
MLH1_6h_conj	XP_001014218.1	TTHERM_00225870	3|0	3	1.5	2	0|0|0	0.49	0.98	15	0.33
MLH1_6h_conj	XP_001020565.1	TTHERM_00218930	3|0	3	1.5	2	0|0|0	0.49	0.98	15	0.33
MLH1_6h_conj	XP_001007474.2	TTHERM_00368580	3|0	3	1.5	2	0|0|0	0.49	0.98	15	0.33
MLH1_6h_conj	XP_001007592.1	TTHERM_00058590	3|0	3	1.5	2	0|0|0	0.49	0.98	15	0.33
MLH1_6h_conj	XP_001023424.1	TTHERM_00535150	0|3	3	1.5	2	0|0|0	0.49	0.98	15	0.33
MLH1_6h_conj	XP_001014670.1	TTHERM_00046750	0|3	3	1.5	2	0|0|0	0.49	0.98	15	0.33
MLH1_6h_conj	XP_001026157.1	TTHERM_00790590	0|3	3	1.5	2	0|0|0	0.49	0.98	15	0.33
MLH1_6h_conj	XP_001019547.3	TTHERM_00628610	0|3	3	1.5	2	0|0|0	0.49	0.98	15	0.33
MLH1_6h_conj	XP_001007619.2	TTHERM_00058860	0|3	3	1.5	2	0|0|0	0.49	0.98	15	0.33
MLH1_6h_conj	XP_001021714.1	TTHERM_00151810	6|14	20	10	2	4|4|3	0.49	0.97	2.73	0.4
MLH1_6h_conj	XP_001012295.2	TTHERM_00105450	5|11	16	8	2	0|2|4	0.49	0.88	4	0.4
MLH1_6h_conj	XP_001014758.2	TTHERM_00047630	2|0	2	1	2	0|0|0	0.43	0.87	10	0.4
MLH1_6h_conj	XP_001017111.1	TTHERM_00193580	2|0	2	1	2	0|0|0	0.43	0.87	10	0.4
MLH1_6h_conj	XP_001023552.1	TTHERM_00537420	2|0	2	1	2	0|0|0	0.43	0.87	10	0.4
MLH1_6h_conj	XP_001007905.3	TTHERM_00538810	2|0	2	1	2	0|0|0	0.43	0.87	10	0.4
MLH1_6h_conj	XP_001024405.1	TTHERM_00532840	2|0	2	1	2	0|0|0	0.43	0.87	10	0.4
MLH1_6h_conj	XP_001011376.2	TTHERM_00433490	2|0	2	1	2	0|0|0	0.43	0.87	10	0.4
MLH1_6h_conj	XP_001008510.1	TTHERM_00024240	2|0	2	1	2	0|0|0	0.43	0.87	10	0.4
MLH1_6h_conj	XP_001031849.1	TTHERM_00721170	2|0	2	1	2	0|0|0	0.43	0.87	10	0.4
MLH1_6h_conj	XP_001014572.1	TTHERM_00043790	2|0	2	1	2	0|0|0	0.43	0.87	10	0.4
MLH1_6h_conj	XP_001009016.2	TTHERM_00260690	2|0	2	1	2	0|0|0	0.43	0.87	10	0.4
MLH1_6h_conj	XP_001020241.1	TTHERM_00962020	2|0	2	1	2	0|0|0	0.43	0.87	10	0.4
MLH1_6h_conj	XP_001027626.1	TTHERM_00569200	2|0	2	1	2	0|0|0	0.43	0.87	10	0.4
MLH1_6h_conj	XP_001030223.1	TTHERM_01108620	2|0	2	1	2	0|0|0	0.43	0.87	10	0.4
MLH1_6h_conj	XP_001021464.3	TTHERM_00318820	2|0	2	1	2	0|0|0	0.43	0.87	10	0.4
MLH1_6h_conj	XP_001010734.2	TTHERM_00114380	2|0	2	1	2	0|0|0	0.43	0.87	10	0.4
MLH1_6h_conj	XP_001032239.1	TTHERM_00656080	2|0	2	1	2	0|0|0	0.43	0.87	10	0.4
MLH1_6h_conj	XP_001010380.1	TTHERM_00354820	2|0	2	1	2	0|0|0	0.43	0.87	10	0.4
MLH1_6h_conj	XP_001021683.1	TTHERM_00151470	2|0	2	1	2	0|0|0	0.43	0.87	10	0.4
MLH1_6h_conj	XP_001008201.2	TTHERM_00011220	2|0	2	1	2	0|0|0	0.43	0.87	10	0.4
MLH1_6h_conj	XP_001022401.2	TTHERM_00558380	2|0	2	1	2	0|0|0	0.43	0.87	10	0.4
MLH1_6h_conj	XP_001007597.1	TTHERM_00058640	2|0	2	1	2	0|0|0	0.43	0.87	10	0.4
MLH1_6h_conj	XP_001022605.2	TTHERM_00624780	2|0	2	1	2	0|0|0	0.43	0.87	10	0.4
MLH1_6h_conj	XP_001471049.1	TTHERM_00670209	2|0	2	1	2	0|0|0	0.43	0.87	10	0.4
MLH1_6h_conj	XP_001023394.1	TTHERM_00446310	2|0	2	1	2	0|0|0	0.43	0.87	10	0.4
MLH1_6h_conj	XP_001009398.1	TTHERM_00577080	2|0	2	1	2	0|0|0	0.43	0.87	10	0.4
MLH1_6h_conj	XP_001012050.2	TTHERM_00984990	2|0	2	1	2	0|0|0	0.43	0.87	10	0.4
MLH1_6h_conj	XP_001029952.3	TTHERM_01205250	2|0	2	1	2	0|0|0	0.43	0.87	10	0.4
MLH1_6h_conj	XP_001014672.2	TTHERM_00046770	2|0	2	1	2	0|0|0	0.43	0.87	10	0.4
MLH1_6h_conj	XP_001029698.2	TTHERM_01345800	2|0	2	1	2	0|0|0	0.43	0.87	10	0.4
MLH1_6h_conj	XP_001007630.1	TTHERM_00058970	2|0	2	1	2	0|0|0	0.43	0.87	10	0.4
MLH1_6h_conj	XP_001019574.1	TTHERM_01122730	2|0	2	1	2	0|0|0	0.43	0.87	10	0.4
MLH1_6h_conj	XP_001023358.3	TTHERM_00445940	2|0	2	1	2	0|0|0	0.43	0.87	10	0.4
MLH1_6h_conj	XP_001010027.1	TTHERM_00632890	2|0	2	1	2	0|0|0	0.43	0.87	10	0.4
MLH1_6h_conj	XP_001008334.1	TTHERM_00013550	2|0	2	1	2	0|0|0	0.43	0.87	10	0.4
MLH1_6h_conj	XP_001011374.2	TTHERM_00433470	2|0	2	1	2	0|0|0	0.43	0.87	10	0.4
MLH1_6h_conj	XP_001019281.3	TTHERM_00384800	2|0	2	1	2	0|0|0	0.43	0.87	10	0.4
MLH1_6h_conj	XP_001016297.2	TTHERM_00127170	2|0	2	1	2	0|0|0	0.43	0.87	10	0.4
MLH1_6h_conj	XP_001471048.1	TTHERM_00467959	2|0	2	1	2	0|0|0	0.43	0.87	10	0.4
MLH1_6h_conj	XP_001017998.1	TTHERM_01046840	2|0	2	1	2	0|0|0	0.43	0.87	10	0.4
MLH1_6h_conj	XP_001018531.1	TTHERM_00346900	2|0	2	1	2	0|0|0	0.43	0.87	10	0.4
MLH1_6h_conj	XP_001024634.1	TTHERM_00302100	2|0	2	1	2	0|0|0	0.43	0.87	10	0.4
MLH1_6h_conj	XP_001033078.2	TTHERM_00471940	2|0	2	1	2	0|0|0	0.43	0.87	10	0.4
MLH1_6h_conj	XP_001011330.1	TTHERM_00430060	2|0	2	1	2	0|0|0	0.43	0.87	10	0.4
MLH1_6h_conj	XP_001032740.1	TTHERM_00530350	2|0	2	1	2	0|0|0	0.43	0.87	10	0.4
MLH1_6h_conj	XP_001021465.1	TTHERM_00318830	2|0	2	1	2	0|0|0	0.43	0.87	10	0.4
MLH1_6h_conj	XP_001007778.1	TTHERM_00069400	2|0	2	1	2	0|0|0	0.43	0.87	10	0.4
MLH1_6h_conj	XP_001020554.1	TTHERM_00218820	2|0	2	1	2	0|0|0	0.43	0.87	10	0.4
MLH1_6h_conj	XP_001023637.2	TTHERM_00731400	2|0	2	1	2	0|0|0	0.43	0.87	10	0.4
MLH1_6h_conj	XP_001022348.2	TTHERM_00557840	0|2	2	1	2	0|0|0	0.43	0.87	10	0.4
MLH1_6h_conj	XP_001026209.1	TTHERM_00780530	0|2	2	1	2	0|0|0	0.43	0.87	10	0.4
MLH1_6h_conj	XP_001024636.3	TTHERM_00614670	0|2	2	1	2	0|0|0	0.43	0.87	10	0.4
MLH1_6h_conj	XP_001033533.1	TTHERM_00313520	0|2	2	1	2	0|0|0	0.43	0.87	10	0.4
MLH1_6h_conj	XP_001471372.1	TTHERM_00194499	0|2	2	1	2	0|0|0	0.43	0.87	10	0.4
MLH1_6h_conj	XP_001013253.1	TTHERM_00297200	0|2	2	1	2	0|0|0	0.43	0.87	10	0.4
MLH1_6h_conj	XP_001021506.3	TTHERM_00148710	0|2	2	1	2	0|0|0	0.43	0.87	10	0.4
MLH1_6h_conj	XP_001033254.1	TTHERM_00419990	0|2	2	1	2	0|0|0	0.43	0.87	10	0.4
MLH1_6h_conj	XP_001014669.1	TTHERM_00046740	0|2	2	1	2	0|0|0	0.43	0.87	10	0.4
MLH1_6h_conj	XP_001017502.3	TTHERM_00334340	0|2	2	1	2	0|0|0	0.43	0.87	10	0.4
MLH1_6h_conj	XP_001030101.2	TTHERM_01142720	0|2	2	1	2	0|0|0	0.43	0.87	10	0.4
MLH1_6h_conj	NP_149371.1	TepyoMp08	0|2	2	1	2	0|0|0	0.43	0.87	10	0.4
MLH1_6h_conj	XP_001026208.1	TTHERM_00780520	0|2	2	1	2	0|0|0	0.43	0.87	10	0.4
MLH1_6h_conj	XP_001026062.1	TTHERM_01232260	0|2	2	1	2	0|0|0	0.43	0.87	10	0.4
MLH1_6h_conj	XP_001031717.1	TTHERM_00755880	0|2	2	1	2	0|0|0	0.43	0.87	10	0.4
MLH1_6h_conj	XP_001030121.1	#N/A	0|2	2	1	2	0|0|0	0.43	0.87	10	0.4
MLH1_6h_conj	XP_001008255.1	TTHERM_00011760	0|2	2	1	2	0|0|0	0.43	0.87	10	0.4
MLH1_6h_conj	XP_001020973.1	TTHERM_00794540	3|12	15	7.5	2	0|0|5	0.42	0.79	4.5	0.47
MLH1_6h_conj	XP_001017128.2	TTHERM_00193750	9|3	12	6	2	0|2|4	0.36	0.7	3	0.47
MLH1_6h_conj	XP_001024630.1	TTHERM_00302060	6|3	9	4.5	2	0|0|3	0.41	0.61	4.5	0.47
MLH1_6h_conj	XP_001010336.1	TTHERM_01005160	5|3	8	4	2	0|0|3	0.35	0.49	4	0.47
MLH1_6h_conj	XP_001020613.3	TTHERM_00219410	0|8	8	4	2	3|0|0	0.4	0.79	4	0.47
MLH1_6h_conj	XP_001022018.1	TTHERM_00564190	5|0	5	2.5	2	0|0|2	0.36	0.72	3.75	0.47
MLH1_6h_conj	XP_001012052.2	TTHERM_00985010	5|0	5	2.5	2	0|0|2	0.36	0.72	3.75	0.47
MLH1_6h_conj	XP_001027383.1	TTHERM_01403810	5|0	5	2.5	2	2|0|0	0.36	0.72	3.75	0.47
MLH1_6h_conj	XP_001016593.1	TTHERM_00189170	64|25	89	44.5	2	27|2|19	0.32	0.65	2.78	0.48
MLH1_6h_conj	XP_001033258.2	TTHERM_00420030	12|3	15	7.5	2	0|0|7	0.33	0.64	3.21	0.48
MLH1_6h_conj	XP_001026420.2	TTHERM_00325580	9|6	15	7.5	2	3|0|4	0.35	0.6	3.21	0.48
MLH1_6h_conj	XP_001018292.1	TTHERM_01161000	9|2	11	5.5	2	3|3|2	0.33	0.65	2.06	0.48
MLH1_6h_conj	XP_001024973.1	TTHERM_00242500	7|2	9	4.5	2	4|0|0	0.31	0.57	3.38	0.48
MLH1_6h_conj	XP_001022394.1	TTHERM_00558310	6|3	9	4.5	2	4|0|0	0.3	0.48	3.38	0.48
MLH1_6h_conj	XP_001018846.1	TTHERM_00463490	4|5	9	4.5	2	4|0|0	0.3	0.37	3.38	0.48
MLH1_6h_conj	XP_001030858.1	TTHERM_01002600	8|0	8	4	2	0|0|4	0.33	0.66	3	0.48
MLH1_6h_conj	XP_001014603.1	TTHERM_00046080	6|0	6	3	2	0|3|0	0.3	0.61	3	0.48
MLH1_6h_conj	XP_001013266.1	TTHERM_00448660	6|0	6	3	2	0|3|0	0.3	0.61	3	0.48
MLH1_6h_conj	XP_001029695.1	TTHERM_01345770	0|6	6	3	2	0|0|3	0.3	0.61	3	0.48
MLH1_6h_conj	XP_001023295.1	TTHERM_00444330	7|12	19	9.5	2	7|0|2	0.28	0.52	3.17	0.49
MLH1_6h_conj	XP_001026315.2	TTHERM_00853090	11|5	16	8	2	6|0|2	0.29	0.56	3	0.49
MLH1_6h_conj	XP_001022417.1	TTHERM_00558550	8|2	10	5	2	5|0|0	0.28	0.55	3	0.49
MLH1_6h_conj	XP_001025570.1	TTHERM_00695590	5|2	7	3.5	2	3|0|0	0.29	0.49	3.5	0.49
MLH1_6h_conj	XP_977148.1	TTHERM_00037470	5|2	7	3.5	2	0|0|3	0.29	0.49	3.5	0.49
MLH1_6h_conj	XP_001023601.1	TTHERM_00694350	3|2	5	2.5	2	0|0|2	0.27	0.36	3.75	0.49
MLH1_6h_conj	XP_001033542.3	TTHERM_00313610	3|2	5	2.5	2	0|0|2	0.27	0.36	3.75	0.49
MLH1_6h_conj	XP_001032536.3	TTHERM_00600650	2|3	5	2.5	2	0|2|0	0.27	0.36	3.75	0.49
MLH1_6h_conj	XP_001021561.2	TTHERM_00149260	2|3	5	2.5	2	0|0|2	0.27	0.36	3.75	0.49
MLH1_6h_conj	XP_001008386.1	TTHERM_00016060	4|0	4	2	2	0|0|2	0.27	0.55	3	0.49
MLH1_6h_conj	XP_001023352.3	TTHERM_00444890	4|0	4	2	2	2|0|0	0.27	0.55	3	0.49
MLH1_6h_conj	XP_001024108.1	TTHERM_00659070	4|0	4	2	2	0|0|2	0.27	0.55	3	0.49
MLH1_6h_conj	XP_001033067.1	TTHERM_00471830	4|0	4	2	2	2|0|0	0.27	0.55	3	0.49
MLH1_6h_conj	XP_001026959.1	TTHERM_00688570	4|0	4	2	2	0|0|2	0.27	0.55	3	0.49
MLH1_6h_conj	XP_001019178.1	TTHERM_00257230	7|5	12	6	2	6|0|0	0.24	0.36	3	0.5
MLH1_6h_conj	XP_001024628.2	TTHERM_00302040	11|0	11	5.5	2	0|0|8	0.26	0.52	2.06	0.5
MLH1_6h_conj	XP_001017497.1	TTHERM_00334290	5|0	5	2.5	2	0|0|3	0.24	0.49	2.5	0.5
MLH1_6h_conj	XP_001022904.1	TTHERM_00579030	5|0	5	2.5	2	0|0|3	0.24	0.49	2.5	0.5
MLH1_6h_conj	XP_001014009.2	TTHERM_00399360	7|4	11	5.5	2	0|0|6	0.2	0.36	2.75	0.51
MLH1_6h_conj	XP_001021700.1	TTHERM_00151670	8|2	10	5	2	3|0|4	0.2	0.41	2.14	0.51
MLH1_6h_conj	XP_001010031.1	TTHERM_00632930	6|3	9	4.5	2	0|0|5	0.21	0.36	2.7	0.51
MLH1_6h_conj	XP_001031885.1	TTHERM_00721530	6|2	8	4	2	0|2|3	0.23	0.46	2.4	0.51
MLH1_6h_conj	XP_001012669.1	TTHERM_00085220	5|3	8	4	2	0|0|4	0.24	0.37	3	0.51
MLH1_6h_conj	XP_001022153.1	TTHERM_00787140	6|0	6	3	2	0|2|3	0.23	0.46	1.8	0.51
MLH1_6h_conj	XP_001010321.1	TTHERM_01005010	6|0	6	3	2	0|0|4	0.24	0.48	2.25	0.51
MLH1_6h_conj	XP_001023386.1	TTHERM_00446240	4|2	6	3	2	3|0|0	0.23	0.37	3	0.51
MLH1_6h_conj	XP_001015341.3	TTHERM_00641240	2|4	6	3	2	0|3|0	0.23	0.37	3	0.51
MLH1_6h_conj	XP_001009709.2	TTHERM_00157810	6|0	6	3	2	5|0|0	0.18	0.36	1.8	0.52
MLH1_6h_conj	XP_001023464.1	TTHERM_00535550	5|0	5	2.5	2	4|0|0	0.18	0.37	1.88	0.52
MLH1_6h_conj	XP_001015159.1	TTHERM_01029960	5|0	5	2.5	2	0|0|4	0.18	0.37	1.88	0.52
MLH1_6h_conj	XP_001025155.1	TTHERM_00684540	5|0	5	2.5	2	0|0|4	0.18	0.37	1.88	0.52
MLH1_6h_conj	XP_001013802.2	TTHERM_00426240	4|0	4	2	2	0|0|3	0.18	0.37	2	0.52
MLH1_6h_conj	XP_001009851.1	TTHERM_00161210	4|0	4	2	2	0|0|3	0.18	0.37	2	0.52
MLH1_6h_conj	XP_001470651.1	TTHERM_00600709	4|0	4	2	2	0|0|3	0.18	0.37	2	0.52
MLH1_6h_conj	XP_001014942.2	TTHERM_00052460	4|0	4	2	2	0|0|3	0.18	0.37	2	0.52
MLH1_6h_conj	XP_001007359.2	TTHERM_00361490	3|0	3	1.5	2	0|0|2	0.18	0.36	2.25	0.53
MLH1_6h_conj	XP_001024370.1	TTHERM_00532490	3|0	3	1.5	2	0|0|2	0.18	0.36	2.25	0.53
MLH1_6h_conj	XP_001015683.1	TTHERM_00077420	3|0	3	1.5	2	0|0|2	0.18	0.36	2.25	0.53
MLH1_6h_conj	NP_149392.1	TepyoMp29	3|0	3	1.5	2	0|0|2	0.18	0.36	2.25	0.53
MLH1_6h_conj	XP_001010414.1	TTHERM_00355160	3|0	3	1.5	2	2|0|0	0.18	0.36	2.25	0.53
MLH1_6h_conj	XP_001024023.1	TTHERM_00657230	3|0	3	1.5	2	0|0|2	0.18	0.36	2.25	0.53
MLH1_6h_conj	XP_001014137.1	TTHERM_00406600	3|0	3	1.5	2	0|2|0	0.18	0.36	2.25	0.53
MLH1_6h_conj	XP_001011073.1	TTHERM_00142350	3|0	3	1.5	2	0|2|0	0.18	0.36	2.25	0.53
MLH1_6h_conj	XP_001029656.2	TTHERM_01372820	3|0	3	1.5	2	0|0|2	0.18	0.36	2.25	0.53
MLH1_6h_conj	XP_001021751.2	TTHERM_00152190	3|0	3	1.5	2	0|2|0	0.18	0.36	2.25	0.53
MLH1_6h_conj	XP_001023143.1	TTHERM_00492510	3|0	3	1.5	2	2|0|0	0.18	0.36	2.25	0.53
MLH1_6h_conj	XP_001032304.1	TTHERM_00649100	0|3	3	1.5	2	2|0|0	0.18	0.36	2.25	0.53
MLH1_6h_conj	XP_001021510.1	TTHERM_00148750	0|3	3	1.5	2	2|0|0	0.18	0.36	2.25	0.53
MLH1_6h_conj	XP_001020684.2	TTHERM_00221120	0|3	3	1.5	2	0|2|0	0.18	0.36	2.25	0.53
MLH1_6h_conj	XP_001026525.3	TTHERM_00328610	0|3	3	1.5	2	0|0|2	0.18	0.36	2.25	0.53
MLH1_6h_conj	XP_001025340.1	TTHERM_01287980	8|0	8	4	2	0|0|7	0.17	0.34	1.71	0.54
MLH1_6h_conj	XP_001014478.1	TTHERM_00523000	8|0	8	4	2	0|0|7	0.17	0.34	1.71	0.54
MLH1_6h_conj	XP_001022267.1	TTHERM_00502130	8|0	8	4	2	0|0|7	0.17	0.34	1.71	0.54
MLH1_6h_conj	XP_001032143.1	TTHERM_00691780	4|3	7	3.5	2	0|0|4	0.17	0.23	2.62	0.54
MLH1_6h_conj	XP_001011006.3	TTHERM_00709740	3|2	5	2.5	2	3|0|0	0.15	0.22	2.5	0.54
MLH1_6h_conj	XP_001008093.2	TTHERM_00006120	3|2	5	2.5	2	0|0|3	0.15	0.22	2.5	0.54
MLH1_6h_conj	XP_001020234.1	TTHERM_00961950	2|3	5	2.5	2	3|0|0	0.15	0.22	2.5	0.54
MLH1_6h_conj	XP_001011298.1	TTHERM_00429730	14|9	23	11.5	2	7|2|6	0.14	0.27	2.3	0.55
MLH1_6h_conj	XP_001024511.2	TTHERM_00299840	12|0	12	6	2	0|0|11	0.14	0.28	1.64	0.55
MLH1_6h_conj	XP_001032302.3	TTHERM_00649080	4|3	7	3.5	2	0|2|2	0.15	0.24	2.62	0.55
MLH1_6h_conj	XP_001020930.2	TTHERM_00794110	4|2	6	3	2	4|0|0	0.13	0.23	2.25	0.55
MLH1_6h_conj	XP_001012293.1	TTHERM_00105430	4|2	6	3	2	0|0|4	0.13	0.23	2.25	0.55
MLH1_6h_conj	XP_001025305.1	TTHERM_01299660	4|2	6	3	2	0|0|4	0.13	0.23	2.25	0.55
MLH1_6h_conj	XP_001019557.2	TTHERM_00628710	6|2	8	4	2	0|3|3	0.12	0.24	2	0.56
MLH1_6h_conj	XP_001032961.1	TTHERM_00470710	5|3	8	4	2	0|2|3	0.13	0.23	2.4	0.56
MLH1_6h_conj	XP_001032347.1	TTHERM_00636860	6|0	6	3	2	3|0|3	0.12	0.24	1.5	0.56
MLH1_6h_conj	XP_001018570.1	TTHERM_00285560	6|0	6	3	2	0|3|3	0.12	0.24	1.5	0.56
MLH1_6h_conj	XP_001010953.2	TTHERM_00705240	6|0	6	3	2	6|0|0	0.12	0.24	1.5	0.56
MLH1_6h_conj	XP_001030820.1	TTHERM_01014740	4|2	6	3	2	2|0|2	0.13	0.24	2.25	0.56
MLH1_6h_conj	XP_001018105.2	TTHERM_00277470	5|0	5	2.5	2	0|0|5	0.12	0.24	1.5	0.56
MLH1_6h_conj	XP_001011163.2	TTHERM_00145230	4|0	4	2	2	0|0|4	0.12	0.23	1.5	0.56
MLH1_6h_conj	XP_001031230.1	TTHERM_00895800	4|0	4	2	2	0|0|4	0.12	0.23	1.5	0.56
MLH1_6h_conj	XP_001027329.2	TTHERM_00682930	4|0	4	2	2	0|0|4	0.12	0.23	1.5	0.56
MLH1_6h_conj	XP_001031643.2	TTHERM_00760270	4|0	4	2	2	0|0|4	0.12	0.23	1.5	0.56
MLH1_6h_conj	XP_001032080.1	TTHERM_00691150	4|0	4	2	2	4|0|0	0.12	0.23	1.5	0.56
MLH1_6h_conj	XP_001021522.1	TTHERM_00148870	4|0	4	2	2	2|0|2	0.12	0.24	1.5	0.56
MLH1_6h_conj	XP_001030600.2	TTHERM_01054220	5|9	14	7	2	9|0|0	0.11	0.21	2.33	0.57
MLH1_6h_conj	XP_001017986.1	TTHERM_00621610	7|0	7	3.5	2	0|0|7	0.12	0.23	1.5	0.57
MLH1_6h_conj	XP_001017240.1	TTHERM_00195860	5|2	7	3.5	2	3|2|0	0.12	0.23	2.1	0.57
MLH1_6h_conj	XP_001027798.1	TTHERM_00678220	3|0	3	1.5	2	0|3|0	0.11	0.22	1.5	0.57
MLH1_6h_conj	XP_001022450.2	TTHERM_00989460	3|0	3	1.5	2	3|0|0	0.11	0.22	1.5	0.57
MLH1_6h_conj	XP_001021486.1	TTHERM_00147520	3|0	3	1.5	2	0|0|3	0.11	0.22	1.5	0.57
MLH1_6h_conj	XP_001025146.1	TTHERM_00684450	3|0	3	1.5	2	0|3|0	0.11	0.22	1.5	0.57
MLH1_6h_conj	XP_001008290.2	TTHERM_00013110	3|0	3	1.5	2	0|0|3	0.11	0.22	1.5	0.57
MLH1_6h_conj	XP_001016619.2	TTHERM_00189430	3|0	3	1.5	2	0|0|3	0.11	0.22	1.5	0.57
MLH1_6h_conj	XP_001027520.3	TTHERM_01055540	3|0	3	1.5	2	0|0|3	0.11	0.22	1.5	0.57
MLH1_6h_conj	XP_001015733.2	TTHERM_00078920	0|3	3	1.5	2	0|3|0	0.11	0.22	1.5	0.57
MLH1_6h_conj	XP_001017224.1	TTHERM_00194710	0|3	3	1.5	2	3|0|0	0.11	0.22	1.5	0.57
MLH1_6h_conj	XP_001019675.1	TTHERM_00134950	0|3	3	1.5	2	0|3|0	0.11	0.22	1.5	0.57
MLH1_6h_conj	XP_001026138.1	TTHERM_01145010	10|5	15	7.5	2	0|5|5	0.1	0.2	2.25	0.58
MLH1_6h_conj	XP_001031050.1	TTHERM_00938750	6|9	15	7.5	2	2|3|5	0.1	0.19	2.25	0.58
MLH1_6h_conj	XP_001024702.1	TTHERM_00616320	2|0	2	1	2	0|2|0	0.09	0.19	1.5	0.58
MLH1_6h_conj	XP_001023490.3	TTHERM_00535810	2|0	2	1	2	0|0|2	0.09	0.19	1.5	0.58
MLH1_6h_conj	XP_001014080.1	TTHERM_00402070	2|0	2	1	2	0|0|2	0.09	0.19	1.5	0.58
MLH1_6h_conj	XP_001010934.2	TTHERM_00705050	2|0	2	1	2	0|0|2	0.09	0.19	1.5	0.58
MLH1_6h_conj	NP_149376.1	TepyoMp13	2|0	2	1	2	2|0|0	0.09	0.19	1.5	0.58
MLH1_6h_conj	NP_149404.1	TepyoMp41	2|0	2	1	2	0|0|2	0.09	0.19	1.5	0.58
MLH1_6h_conj	XP_001026275.1	TTHERM_00852690	2|0	2	1	2	0|2|0	0.09	0.19	1.5	0.58
MLH1_6h_conj	XP_001030231.2	TTHERM_01108700	2|0	2	1	2	0|0|2	0.09	0.19	1.5	0.58
MLH1_6h_conj	XP_001471021.1	TTHERM_00614859	2|0	2	1	2	0|0|2	0.09	0.19	1.5	0.58
MLH1_6h_conj	XP_001027616.1	TTHERM_00569100	2|0	2	1	2	0|0|2	0.09	0.19	1.5	0.58
MLH1_6h_conj	XP_976849.2	TTHERM_00028530	2|0	2	1	2	0|0|2	0.09	0.19	1.5	0.58
MLH1_6h_conj	XP_001033468.1	TTHERM_00312870	2|0	2	1	2	0|0|2	0.09	0.19	1.5	0.58
MLH1_6h_conj	XP_001471426.1	TTHERM_00628709	2|0	2	1	2	2|0|0	0.09	0.19	1.5	0.58
MLH1_6h_conj	XP_001016621.2	TTHERM_00189450	2|0	2	1	2	0|0|2	0.09	0.19	1.5	0.58
MLH1_6h_conj	XP_001013946.2	TTHERM_00653940	2|0	2	1	2	0|0|2	0.09	0.19	1.5	0.58
MLH1_6h_conj	XP_001023960.1	TTHERM_00474780	2|0	2	1	2	0|0|2	0.09	0.19	1.5	0.58
MLH1_6h_conj	XP_001032785.1	TTHERM_00530800	2|0	2	1	2	0|0|2	0.09	0.19	1.5	0.58
MLH1_6h_conj	XP_001029682.1	TTHERM_01347920	2|0	2	1	2	0|0|2	0.09	0.19	1.5	0.58
MLH1_6h_conj	XP_001023165.1	TTHERM_00492730	2|0	2	1	2	0|0|2	0.09	0.19	1.5	0.58
MLH1_6h_conj	XP_001009799.2	TTHERM_00160690	0|2	2	1	2	2|0|0	0.09	0.19	1.5	0.58
MLH1_6h_conj	XP_001025312.2	TTHERM_01299730	0|2	2	1	2	0|0|2	0.09	0.19	1.5	0.58
MLH1_6h_conj	XP_001022369.2	TTHERM_00558050	0|2	2	1	2	0|2|0	0.09	0.19	1.5	0.58
MLH1_6h_conj	XP_001017610.2	TTHERM_00338470	0|2	2	1	2	0|2|0	0.09	0.19	1.5	0.58
MLH1_6h_conj	XP_976923.1	TTHERM_00030260	0|2	2	1	2	0|0|2	0.09	0.19	1.5	0.58
MLH1_6h_conj	XP_001011681.1	TTHERM_00594210	0|2	2	1	2	2|0|0	0.09	0.19	1.5	0.58
MLH1_6h_conj	XP_001021321.2	TTHERM_00316290	0|2	2	1	2	0|2|0	0.09	0.19	1.5	0.58
MLH1_6h_conj	XP_001025644.1	TTHERM_00697370	8|5	13	6.5	2	2|2|5	0.08	0.17	2.17	0.61
MLH1_6h_conj	XP_001020689.2	TTHERM_00221170	4|5	9	4.5	2	6|0|0	0.09	0.13	2.25	0.61
MLH1_6h_conj	XP_001025722.1	TTHERM_00929590	4|5	9	4.5	2	6|0|0	0.09	0.13	2.25	0.61
MLH1_6h_conj	XP_001018154.1	TTHERM_00280990	4|3	7	3.5	2	0|0|5	0.08	0.12	2.1	0.61
MLH1_6h_conj	XP_001018948.1	TTHERM_00582070	21|6	27	13.5	2	20|0|0	0.07	0.14	2.02	0.62
MLH1_6h_conj	XP_001026727.2	TTHERM_00864870	9|8	17	8.5	2	3|0|7	0.07	0.1	2.55	0.62
MLH1_6h_conj	XP_001030321.1	TTHERM_01099050	13|3	16	8	2	10|0|3	0.07	0.15	1.85	0.62
MLH1_6h_conj	XP_001022961.1	TTHERM_00348060	8|4	12	6	2	4|2|3	0.08	0.17	2	0.62
MLH1_6h_conj	XP_001019725.1	TTHERM_00136440	6|5	11	5.5	2	0|4|3	0.07	0.1	2.36	0.62
MLH1_6h_conj	XP_001009393.1	TTHERM_00577030	2|4	6	3	2	5|0|0	0.07	0.12	1.8	0.62
MLH1_6h_conj	XP_001020787.1	TTHERM_00408950	2|3	5	2.5	2	4|0|0	0.07	0.11	1.88	0.62
MLH1_6h_conj	XP_001010870.1	TTHERM_00123750	2|3	5	2.5	2	0|0|4	0.07	0.11	1.88	0.62
MLH1_6h_conj	XP_001015843.1	TTHERM_00080030	9|6	15	7.5	2	0|0|10	0.07	0.12	2.25	0.63
MLH1_6h_conj	XP_001016809.2	TTHERM_00488340	6|8	14	7	2	4|0|5	0.06	0.1	2.33	0.63
MLH1_6h_conj	XP_001020597.2	TTHERM_00219250	4|6	10	5	2	5|0|2	0.06	0.1	2.14	0.63
MLH1_6h_conj	XP_001009209.2	TTHERM_00554190	8|0	8	4	2	0|0|9	0.06	0.13	1.33	0.63
MLH1_6h_conj	XP_001019192.1	TTHERM_00997520	3|3	6	3	2	2|0|2	0.07	0.07	2.25	0.63
MLH1_6h_conj	XP_001026698.1	TTHERM_01008650	5|0	5	2.5	2	0|6|0	0.06	0.13	1.25	0.63
MLH1_6h_conj	XP_001025280.1	TTHERM_00840040	4|0	4	2	2	0|0|5	0.06	0.12	1.2	0.63
MLH1_6h_conj	XP_001019646.1	TTHERM_00133670	4|0	4	2	2	0|0|5	0.06	0.12	1.2	0.63
MLH1_6h_conj	XP_001032634.2	TTHERM_00585290	4|0	4	2	2	5|0|0	0.06	0.12	1.2	0.63
MLH1_6h_conj	XP_001025236.2	TTHERM_00836630	4|0	4	2	2	0|5|0	0.06	0.12	1.2	0.63
MLH1_6h_conj	XP_001016067.1	TTHERM_00878160	0|4	4	2	2	0|0|5	0.06	0.12	1.2	0.63
MLH1_6h_conj	XP_001031807.1	TTHERM_00723290	3|0	3	1.5	2	4|0|0	0.06	0.11	1.12	0.64
MLH1_6h_conj	XP_001012507.1	TTHERM_01053100	3|0	3	1.5	2	4|0|0	0.06	0.11	1.12	0.64
MLH1_6h_conj	XP_001023233.1	TTHERM_00494490	3|0	3	1.5	2	0|0|4	0.06	0.11	1.12	0.64
MLH1_6h_conj	XP_001029694.1	TTHERM_01345760	3|0	3	1.5	2	0|0|4	0.06	0.11	1.12	0.64
MLH1_6h_conj	XP_001029967.2	TTHERM_01194630	3|0	3	1.5	2	0|0|4	0.06	0.11	1.12	0.64
MLH1_6h_conj	XP_001027904.1	TTHERM_00497150	3|0	3	1.5	2	4|0|0	0.06	0.11	1.12	0.64
MLH1_6h_conj	XP_001032891.1	TTHERM_00486790	3|0	3	1.5	2	0|0|4	0.06	0.11	1.12	0.64
MLH1_6h_conj	XP_001032893.1	TTHERM_00486810	0|3	3	1.5	2	0|0|4	0.06	0.11	1.12	0.64
MLH1_6h_conj	XP_001018495.1	TTHERM_00346480	0|3	3	1.5	2	4|0|0	0.06	0.11	1.12	0.64
MLH1_6h_conj	NP_149405.1	TepyoMp42	0|3	3	1.5	2	4|0|0	0.06	0.11	1.12	0.64
MLH1_6h_conj	XP_001021404.1	TTHERM_00317230	0|3	3	1.5	2	4|0|0	0.06	0.11	1.12	0.64
MLH1_6h_conj	XP_001032639.1	TTHERM_00585340	0|3	3	1.5	2	0|4|0	0.06	0.11	1.12	0.64
MLH1_6h_conj	XP_001024076.1	TTHERM_00658750	7|11	18	9	2	8|0|4	0.05	0.09	2.25	0.65
MLH1_6h_conj	XP_001027468.1	TTHERM_01000190	9|5	14	7	2	0|4|6	0.05	0.1	2.1	0.65
MLH1_6h_conj	XP_001032336.1	TTHERM_00649420	9|3	12	6	2	6|0|4	0.05	0.1	1.8	0.65
MLH1_6h_conj	XP_001029818.2	TTHERM_01289160	9|0	9	4.5	2	0|4|6	0.05	0.1	1.35	0.65
MLH1_6h_conj	XP_001029964.2	TTHERM_01205370	6|2	8	4	2	2|5|0	0.05	0.1	1.71	0.65
MLH1_6h_conj	XP_001013175.1	TTHERM_00295430	3|4	7	3.5	2	0|3|2	0.05	0.08	2.1	0.65
MLH1_6h_conj	NP_149397.1	TepyoMp34	2|5	7	3.5	2	0|3|3	0.05	0.09	1.75	0.65
MLH1_6h_conj	XP_001033334.3	TTHERM_00420790	6|0	6	3	2	0|2|5	0.05	0.1	1.29	0.65
MLH1_6h_conj	XP_001031275.1	TTHERM_00835120	3|3	6	3	2	5|0|0	0.05	0.05	1.8	0.65
MLH1_6h_conj	XP_001020934.1	TTHERM_00794150	2|0	2	1	2	0|0|3	0.05	0.09	1	0.65
MLH1_6h_conj	XP_001019211.1	TTHERM_00997710	2|0	2	1	2	3|0|0	0.05	0.09	1	0.65
MLH1_6h_conj	XP_001470818.1	TTHERM_00190658	2|0	2	1	2	0|0|3	0.05	0.09	1	0.65
MLH1_6h_conj	XP_001020599.1	TTHERM_00219270	2|0	2	1	2	3|0|0	0.05	0.09	1	0.65
MLH1_6h_conj	XP_001007521.1	TTHERM_00053920	2|0	2	1	2	0|0|3	0.05	0.09	1	0.65
MLH1_6h_conj	XP_001014639.1	TTHERM_00046440	2|0	2	1	2	0|0|3	0.05	0.09	1	0.65
MLH1_6h_conj	XP_001012199.1	TTHERM_00101500	2|0	2	1	2	0|3|0	0.05	0.09	1	0.65
MLH1_6h_conj	XP_001027315.1	TTHERM_00681790	2|0	2	1	2	0|0|3	0.05	0.09	1	0.65
MLH1_6h_conj	XP_001026642.2	TTHERM_01467280	2|0	2	1	2	3|0|0	0.05	0.09	1	0.65
MLH1_6h_conj	XP_001020846.3	TTHERM_00411520	2|0	2	1	2	0|3|0	0.05	0.09	1	0.65
MLH1_6h_conj	XP_001011149.1	TTHERM_00145090	2|0	2	1	2	0|0|3	0.05	0.09	1	0.65
MLH1_6h_conj	XP_001030129.1	TTHERM_01141570	2|0	2	1	2	0|0|3	0.05	0.09	1	0.65
MLH1_6h_conj	XP_001012814.1	TTHERM_00091620	2|0	2	1	2	0|0|3	0.05	0.09	1	0.65
MLH1_6h_conj	XP_001009641.2	TTHERM_00375130	2|0	2	1	2	0|0|3	0.05	0.09	1	0.65
MLH1_6h_conj	XP_001018139.1	TTHERM_00279820	2|0	2	1	2	0|3|0	0.05	0.09	1	0.65
MLH1_6h_conj	XP_001022146.1	TTHERM_00787070	2|0	2	1	2	0|0|3	0.05	0.09	1	0.65
MLH1_6h_conj	XP_001023928.1	TTHERM_00474440	2|0	2	1	2	3|0|0	0.05	0.09	1	0.65
MLH1_6h_conj	XP_001024780.1	TTHERM_00237500	2|0	2	1	2	0|0|3	0.05	0.09	1	0.65
MLH1_6h_conj	XP_001010352.1	TTHERM_01005320	0|2	2	1	2	3|0|0	0.05	0.09	1	0.65
MLH1_6h_conj	XP_001031587.1	TTHERM_00773340	39|18	57	28.5	2	20|0|16	0.03	0.07	2.38	0.67
MLH1_6h_conj	XP_001007179.1	TTHERM_00214830	20|9	29	14.5	2	15|0|5	0.04	0.08	2.17	0.67
MLH1_6h_conj	XP_001030803.2	TTHERM_01014570	8|6	14	7	2	3|3|4	0.03	0.06	2.1	0.67
MLH1_6h_conj	XP_001007751.3	TTHERM_00068140	9|3	12	6	2	4|4|3	0.04	0.08	1.64	0.67
MLH1_6h_conj	NP_149367.1	TepyoMp04	5|6	11	5.5	2	8|0|0	0.04	0.06	2.06	0.67
MLH1_6h_conj	XP_976599.2	TTHERM_00541460	2|4	6	3	2	0|2|3	0.04	0.08	1.8	0.67
MLH1_6h_conj	XP_001024446.2	TTHERM_01266070	4|0	4	2	2	2|0|3	0.04	0.08	1.2	0.67
MLH1_6h_conj	XP_001021598.1	TTHERM_00149630	4|0	4	2	2	2|0|3	0.04	0.08	1.2	0.67
MLH1_6h_conj	XP_001022664.1	TTHERM_00727790	0|4	4	2	2	0|3|2	0.04	0.08	1.2	0.67
MLH1_6h_conj	XP_001022027.2	TTHERM_00564280	11|6	17	8.5	2	13|0|0	0.03	0.06	1.96	0.68
MLH1_6h_conj	NP_149382.1	TepyoMp19	8|3	11	5.5	2	10|0|0	0.03	0.06	1.65	0.68
MLH1_6h_conj	XP_001023294.2	TTHERM_00444320	8|2	10	5	2	2|3|5	0.03	0.06	1.5	0.68
MLH1_6h_conj	XP_001023381.1	TTHERM_00446190	4|4	8	4	2	2|4|0	0.03	0.03	2	0.68
MLH1_6h_conj	XP_001027637.1	TTHERM_00569310	7|0	7	3.5	2	0|0|9	0.03	0.06	1.17	0.68
MLH1_6h_conj	XP_001009506.1	TTHERM_00370760	7|0	7	3.5	2	2|4|3	0.03	0.05	1.17	0.68
MLH1_6h_conj	XP_001021260.3	TTHERM_00777250	4|0	4	2	2	6|0|0	0.03	0.05	1	0.68
MLH1_6h_conj	XP_001009900.1	TTHERM_00161720	3|0	3	1.5	2	0|2|2	0.03	0.07	1.12	0.68
MLH1_6h_conj	XP_001017148.1	TTHERM_00193950	3|0	3	1.5	2	0|2|2	0.03	0.07	1.12	0.68
MLH1_6h_conj	XP_001014402.1	TTHERM_00522240	0|3	3	1.5	2	2|0|2	0.03	0.07	1.12	0.68
MLH1_6h_conj	XP_001018390.3	TTHERM_00343440	0|3	3	1.5	2	2|0|2	0.03	0.07	1.12	0.68
MLH1_6h_conj	XP_001471263.1	TTHERM_00106969	7|10	17	8.5	2	7|0|5	0.02	0.04	2.12	0.69
MLH1_6h_conj	XP_001026177.1	TTHERM_00790790	14|0	14	7	2	16|0|0	0.02	0.05	1.31	0.69
MLH1_6h_conj	XP_001017117.1	TTHERM_00193640	8|2	10	5	2	0|2|8	0.02	0.05	1.5	0.69
MLH1_6h_conj	XP_001018241.2	TTHERM_00283850	5|3	8	4	2	2|0|5	0.02	0.04	1.71	0.69
MLH1_6h_conj	XP_001021308.2	TTHERM_00316160	5|3	8	4	2	4|0|3	0.02	0.04	1.71	0.69
MLH1_6h_conj	XP_001017531.1	TTHERM_00335630	5|3	8	4	2	0|3|4	0.02	0.04	1.71	0.69
MLH1_6h_conj	XP_001007754.2	TTHERM_00068170	5|3	8	4	2	0|3|4	0.02	0.04	1.71	0.69
MLH1_6h_conj	XP_001011358.1	TTHERM_00431330	7|0	7	3.5	2	0|3|6	0.02	0.04	1.17	0.69
MLH1_6h_conj	XP_001015264.1	TTHERM_00518510	5|2	7	3.5	2	5|2|0	0.02	0.04	1.5	0.69
MLH1_6h_conj	XP_001029557.1	TTHERM_01435670	2|5	7	3.5	2	0|5|2	0.02	0.04	1.5	0.69
MLH1_6h_conj	XP_001018986.1	TTHERM_00583460	6|0	6	3	2	5|3|0	0.02	0.04	1.12	0.69
MLH1_6h_conj	XP_001008397.1	TTHERM_00016170	6|0	6	3	2	3|0|5	0.02	0.04	1.12	0.69
MLH1_6h_conj	NP_149377.1	TepyoMp14	3|3	6	3	2	2|0|3	0.02	0.02	1.8	0.69
MLH1_6h_conj	XP_976670.1	TTHERM_00548140	5|0	5	2.5	2	2|0|5	0.02	0.04	1.07	0.69
MLH1_6h_conj	XP_001012324.1	TTHERM_00106800	3|0	3	1.5	2	0|0|5	0.02	0.05	0.9	0.69
MLH1_6h_conj	XP_001015944.1	TTHERM_00268090	0|3	3	1.5	2	0|5|0	0.02	0.05	0.9	0.69
MLH1_6h_conj	XP_001009805.1	TTHERM_00160750	5|2	7	3.5	2	4|0|3	0.02	0.04	1.5	0.7
MLH1_6h_conj	XP_001018576.2	TTHERM_00285620	4|2	6	3	2	2|0|4	0.02	0.03	1.5	0.7
MLH1_6h_conj	XP_001015764.1	TTHERM_00079230	3|3	6	3	2	6|0|0	0.02	0.02	1.5	0.7
MLH1_6h_conj	XP_001022922.1	TTHERM_00579210	4|0	4	2	2	0|4|2	0.02	0.03	1	0.7
MLH1_6h_conj	XP_001471331.1	TTHERM_00641119	0|4	4	2	2	0|2|4	0.02	0.03	1	0.7
MLH1_6h_conj	XP_001013069.3	TTHERM_00293370	0|4	4	2	2	4|0|2	0.02	0.03	1	0.7
MLH1_6h_conj	XP_001033534.2	TTHERM_00313530	2|0	2	1	2	0|0|4	0.02	0.04	0.75	0.7
MLH1_6h_conj	XP_976893.1	TTHERM_00029960	2|0	2	1	2	0|0|4	0.02	0.04	0.75	0.7
MLH1_6h_conj	XP_001008408.1	TTHERM_00016280	2|0	2	1	2	0|0|4	0.02	0.04	0.75	0.7
MLH1_6h_conj	XP_001023227.1	TTHERM_00494370	2|0	2	1	2	4|0|0	0.02	0.04	0.75	0.7
MLH1_6h_conj	XP_001017519.1	TTHERM_00334510	2|0	2	1	2	0|0|4	0.02	0.04	0.75	0.7
MLH1_6h_conj	XP_001009983.2	TTHERM_00975380	2|0	2	1	2	0|4|0	0.02	0.04	0.75	0.7
MLH1_6h_conj	XP_001011326.2	TTHERM_00430020	0|2	2	1	2	4|0|0	0.02	0.04	0.75	0.7
MLH1_6h_conj	XP_001032927.1	TTHERM_00487150	0|2	2	1	2	4|0|0	0.02	0.04	0.75	0.7
MLH1_6h_conj	XP_001009414.2	TTHERM_00577240	11|10	21	10.5	2	10|0|4	0.01	0.02	2.25	0.71
MLH1_6h_conj	XP_001023103.1	TTHERM_00353460	10|2	12	6	2	0|0|13	0.01	0.03	1.38	0.71
MLH1_6h_conj	XP_001015935.1	TTHERM_00268000	6|6	12	6	2	0|4|5	0.02	0.02	2	0.71
MLH1_6h_conj	XP_001011511.3	TTHERM_00784530	4|4	8	4	2	0|5|2	0.01	0.01	1.71	0.71
MLH1_6h_conj	XP_001025217.1	TTHERM_00686150	3|5	8	4	2	8|0|0	0.01	0.02	1.5	0.71
MLH1_6h_conj	NP_149395.1	TepyoMp32	4|2	6	3	2	0|3|3	0.02	0.03	1.5	0.71
MLH1_6h_conj	XP_001470981.1	TTHERM_00492789	4|2	6	3	2	3|0|3	0.02	0.03	1.5	0.71
MLH1_6h_conj	XP_001023350.1	TTHERM_00444870	3|2	5	2.5	2	3|2|0	0.02	0.02	1.5	0.71
MLH1_6h_conj	XP_001022273.1	TTHERM_00502190	3|2	5	2.5	2	3|2|0	0.02	0.02	1.5	0.71
MLH1_6h_conj	XP_001024708.1	TTHERM_00616380	2|3	5	2.5	2	3|0|2	0.02	0.02	1.5	0.71
MLH1_6h_conj	XP_001008790.1	TTHERM_00185190	2|2	4	2	2	2|0|2	0.02	0.02	1.5	0.71
MLH1_6h_conj	XP_001015342.1	TTHERM_00641250	3|0	3	1.5	2	0|2|3	0.01	0.02	0.9	0.71
MLH1_6h_conj	NP_149372.1	TepyoMp09	3|0	3	1.5	2	2|0|3	0.01	0.02	0.9	0.71
MLH1_6h_conj	XP_001021546.2	TTHERM_00149110	3|0	3	1.5	2	2|3|0	0.01	0.02	0.9	0.71
MLH1_6h_conj	XP_001014947.1	TTHERM_00052510	12|22	34	17	2	19|0|5	0.01	0.02	2.12	0.72
MLH1_6h_conj	XP_001008415.2	TTHERM_00016360	13|14	27	13.5	2	10|0|7	0.01	0.02	2.38	0.72
MLH1_6h_conj	XP_001032401.3	TTHERM_00637400	12|14	26	13	2	11|0|6	0.01	0.02	2.29	0.72
MLH1_6h_conj	XP_001025649.1	TTHERM_00697420	7|5	12	6	2	7|0|3	0.01	0.02	1.8	0.72
MLH1_6h_conj	XP_001017372.1	TTHERM_00476640	7|4	11	5.5	2	2|3|5	0.01	0.02	1.65	0.72
MLH1_6h_conj	XP_001013171.1	TTHERM_00295390	6|4	10	5	2	4|0|5	0.01	0.02	1.67	0.72
MLH1_6h_conj	XP_001022063.1	TTHERM_00565630	7|3	10	5	2	0|4|6	0.01	0.02	1.5	0.72
MLH1_6h_conj	XP_001033131.1	TTHERM_00442180	6|3	9	4.5	2	0|3|6	0.01	0.02	1.5	0.72
MLH1_6h_conj	XP_001022248.1	TTHERM_00500890	6|2	8	4	2	0|3|6	0.01	0.02	1.33	0.72
MLH1_6h_conj	XP_001009685.3	TTHERM_00155590	6|2	8	4	2	6|0|3	0.01	0.02	1.33	0.72
MLH1_6h_conj	XP_001011313.3	TTHERM_00429890	4|3	7	3.5	2	0|2|5	0.01	0.01	1.5	0.72
MLH1_6h_conj	XP_001019360.1	TTHERM_00388560	5|0	5	2.5	2	2|0|6	0.01	0.02	0.94	0.72
MLH1_6h_conj	XP_001010203.1	TTHERM_00561490	18|9	27	13.5	2	14|0|7	0.01	0.01	1.93	0.73
MLH1_6h_conj	XP_001031066.1	TTHERM_00938910	5|16	21	10.5	2	15|2|2	0.01	0.02	1.66	0.73
MLH1_6h_conj	XP_001012463.1	TTHERM_01034460	10|9	19	9.5	2	10|0|4	0.01	0.01	2.04	0.73
MLH1_6h_conj	XP_001018307.1	TTHERM_00752080	8|0	8	4	2	12|0|0	0.01	0.01	1	0.73
MLH1_6h_conj	XP_001013247.2	TTHERM_00297140	6|0	6	3	2	2|3|4	0.01	0.01	1	0.73
MLH1_6h_conj	XP_001010342.1	TTHERM_01005220	2|4	6	3	2	5|0|2	0.01	0.01	1.29	0.73
MLH1_6h_conj	XP_001024342.1	TTHERM_00532190	5|0	5	2.5	2	2|2|4	0.01	0.01	0.94	0.73
MLH1_6h_conj	XP_001017388.1	TTHERM_00476810	2|2	4	2	2	3|2|0	0.01	0.01	1.2	0.73
MLH1_6h_conj	XP_001011913.1	TTHERM_00394410	2|2	4	2	2	3|0|2	0.01	0.01	1.2	0.73
MLH1_6h_conj	XP_001018691.1	TTHERM_00290740	2|0	2	1	2	0|2|2	0.01	0.02	0.75	0.73
MLH1_6h_conj	XP_001026226.2	TTHERM_00780700	2|0	2	1	2	2|0|2	0.01	0.02	0.75	0.73
MLH1_6h_conj	XP_001013202.1	TTHERM_00295700	2|0	2	1	2	0|0|5	0.01	0.01	0.6	0.73
MLH1_6h_conj	XP_001008253.2	TTHERM_00011740	2|0	2	1	2	0|5|0	0.01	0.01	0.6	0.73
MLH1_6h_conj	XP_001026490.2	TTHERM_00327270	2|0	2	1	2	2|2|0	0.01	0.02	0.75	0.73
MLH1_6h_conj	XP_001030746.3	TTHERM_01015860	2|0	2	1	2	0|5|0	0.01	0.01	0.6	0.73
MLH1_6h_conj	XP_001031109.1	TTHERM_00927000	0|2	2	1	2	0|2|2	0.01	0.02	0.75	0.73
MLH1_6h_conj	XP_001032037.1	TTHERM_00703660	13|5	18	9	2	14|0|3	0	0.01	1.59	0.74
MLH1_6h_conj	XP_001024637.1	TTHERM_00614680	9|8	17	8.5	2	8|0|5	0.01	0.01	1.96	0.74
MLH1_6h_conj	XP_001020632.1	TTHERM_00220600	5|12	17	8.5	2	9|0|7	0	0.01	1.59	0.74
MLH1_6h_conj	XP_001021485.2	TTHERM_00147510	8|7	15	7.5	2	0|5|7	0	0.01	1.88	0.74
MLH1_6h_conj	XP_001019705.1	TTHERM_00136240	7|8	15	7.5	2	8|0|4	0.01	0.01	1.88	0.74
MLH1_6h_conj	XP_001015942.1	TTHERM_00268070	7|6	13	6.5	2	0|4|7	0	0.01	1.77	0.74
MLH1_6h_conj	XP_001026661.1	TTHERM_01129660	7|4	11	5.5	2	7|0|4	0	0.01	1.5	0.74
MLH1_6h_conj	NP_149370.1	TepyoMp07	7|4	11	5.5	2	7|0|4	0	0.01	1.5	0.74
MLH1_6h_conj	NP_149388.1	TepyoMp25	3|4	7	3.5	2	8|0|0	0	0.01	1.31	0.74
MLH1_6h_conj	XP_001024492.1	TTHERM_00299570	4|2	6	3	2	0|3|4	0.01	0.01	1.29	0.74
MLH1_6h_conj	XP_001023644.1	TTHERM_00732460	4|2	6	3	2	4|0|3	0.01	0.01	1.29	0.74
MLH1_6h_conj	XP_001026770.1	TTHERM_00865300	3|2	5	2.5	2	4|0|2	0	0.01	1.25	0.74
MLH1_6h_conj	XP_001022453.1	TTHERM_00989490	3|2	5	2.5	2	2|0|4	0	0.01	1.25	0.74
MLH1_6h_conj	XP_001022215.1	TTHERM_00499570	2|3	5	2.5	2	2|2|2	0	0.01	1.25	0.74
MLH1_6h_conj	XP_001025887.1	TTHERM_00713350	4|0	4	2	2	0|3|4	0.01	0.01	0.86	0.74
MLH1_6h_conj	XP_001032877.1	TTHERM_00486650	3|0	3	1.5	2	3|3|0	0	0.01	0.75	0.74
MLH1_6h_conj	XP_001016036.1	TTHERM_00276060	3|0	3	1.5	2	0|2|4	0	0.01	0.75	0.74
MLH1_6h_conj	XP_001021563.2	TTHERM_00149280	3|0	3	1.5	2	0|3|3	0	0.01	0.75	0.74
MLH1_6h_conj	XP_001031662.1	TTHERM_00760460	3|0	3	1.5	2	0|2|4	0	0.01	0.75	0.74
MLH1_6h_conj	XP_001010450.1	TTHERM_00355520	3|0	3	1.5	2	0|3|3	0	0.01	0.75	0.74
MLH1_6h_conj	XP_001027673.2	TTHERM_00571670	3|0	3	1.5	2	0|2|4	0	0.01	0.75	0.74
MLH1_6h_conj	XP_001017652.2	TTHERM_00339880	0|3	3	1.5	2	0|3|3	0	0.01	0.75	0.74
MLH1_6h_conj	XP_977164.1	TTHERM_00037640	11|8	19	9.5	2	5|4|7	0	0	1.78	0.75
MLH1_6h_conj	XP_001014650.1	TTHERM_00046550	9|10	19	9.5	2	12|0|3	0	0	1.9	0.75
MLH1_6h_conj	XP_001019760.1	TTHERM_00137780	12|4	16	8	2	3|7|7	0	0.01	1.41	0.75
MLH1_6h_conj	XP_001027934.1	TTHERM_00497450	6|7	13	6.5	2	12|0|0	0	0	1.62	0.75
MLH1_6h_conj	XP_001033360.1	TTHERM_00421060	7|5	12	6	2	2|3|6	0	0.01	1.64	0.75
MLH1_6h_conj	XP_001033240.2	TTHERM_00419800	7|4	11	5.5	2	0|6|5	0	0.01	1.5	0.75
MLH1_6h_conj	XP_001025180.2	TTHERM_00684790	7|2	9	4.5	2	2|4|5	0	0.01	1.23	0.75
MLH1_6h_conj	XP_001014723.2	TTHERM_00047280	4|5	9	4.5	2	5|0|4	0	0	1.5	0.75
MLH1_6h_conj	XP_001015686.1	TTHERM_00077450	3|4	7	3.5	2	2|0|6	0	0.01	1.31	0.75
MLH1_6h_conj	XP_001029699.1	TTHERM_01345810	6|0	6	3	2	4|3|3	0	0	0.9	0.75
MLH1_6h_conj	XP_001030985.1	TTHERM_00947490	6|0	6	3	2	4|2|4	0	0	0.9	0.75
MLH1_6h_conj	XP_001009807.2	TTHERM_00160770	3|0	3	1.5	2	0|0|7	0	0.01	0.64	0.75
MLH1_6h_conj	XP_001008407.1	TTHERM_00016270	3|0	3	1.5	2	7|0|0	0	0.01	0.64	0.75
MLH1_6h_conj	XP_001032784.1	TTHERM_00530790	2|0	2	1	2	0|2|3	0	0.01	0.6	0.75
MLH1_6h_conj	XP_001029813.1	TTHERM_01289110	32|12	44	22	2	23|0|12	0	0	1.89	0.76
MLH1_6h_conj	XP_001020671.1	TTHERM_00220990	13|3	16	8	2	3|5|10	0	0	1.33	0.76
MLH1_6h_conj	XP_001020129.1	TTHERM_00661650	9|7	16	8	2	3|2|9	0	0	1.71	0.76
MLH1_6h_conj	XP_001011035.2	TTHERM_00140980	6|10	16	8	2	12|0|3	0	0	1.6	0.76
MLH1_6h_conj	XP_001016622.2	TTHERM_00189460	10|3	13	6.5	2	2|7|6	0	0	1.3	0.76
MLH1_6h_conj	XP_001010053.1	TTHERM_00633150	8|5	13	6.5	2	10|0|3	0	0	1.5	0.76
MLH1_6h_conj	XP_001007530.1	TTHERM_00055990	10|2	12	6	2	2|3|10	0	0	1.2	0.76
MLH1_6h_conj	XP_001026949.1	TTHERM_00688470	8|4	12	6	2	3|0|10	0	0	1.38	0.76
MLH1_6h_conj	XP_001024186.1	TTHERM_00456790	6|6	12	6	2	2|4|5	0	0	1.64	0.76
MLH1_6h_conj	XP_001017144.1	TTHERM_00193910	9|2	11	5.5	2	7|3|4	0	0	1.18	0.76
MLH1_6h_conj	XP_001029970.1	TTHERM_01194660	10|0	10	5	2	2|5|8	0	0	1	0.76
MLH1_6h_conj	XP_001022340.1	TTHERM_00557760	5|3	8	4	2	2|4|3	0	0	1.33	0.76
MLH1_6h_conj	XP_001012420.1	TTHERM_00804710	5|3	8	4	2	2|4|3	0	0	1.33	0.76
MLH1_6h_conj	XP_001021794.1	TTHERM_00899480	3|5	8	4	2	3|3|3	0	0	1.33	0.76
MLH1_6h_conj	XP_001015443.2	TTHERM_00378620	4|2	6	3	2	2|3|3	0	0	1.12	0.76
MLH1_6h_conj	XP_001022505.1	TTHERM_00622800	2|3	5	2.5	2	0|5|2	0	0	1.07	0.76
MLH1_6h_conj	XP_001027793.1	TTHERM_00678170	4|0	4	2	2	0|5|3	0	0	0.75	0.76
MLH1_6h_conj	XP_001030175.2	TTHERM_01123950	3|0	3	1.5	2	0|2|5	0	0	0.64	0.76
MLH1_6h_conj	XP_001015624.1	TTHERM_00075840	3|0	3	1.5	2	4|0|3	0	0	0.64	0.76
MLH1_6h_conj	XP_001031788.1	TTHERM_00723100	3|0	3	1.5	2	0|5|2	0	0	0.64	0.76
MLH1_6h_conj	XP_001010921.1	TTHERM_01094890	3|0	3	1.5	2	0|2|5	0	0	0.64	0.76
MLH1_6h_conj	XP_001033276.1	TTHERM_00420210	3|0	3	1.5	2	0|5|2	0	0	0.64	0.76
MLH1_6h_conj	XP_001015436.1	TTHERM_00378550	3|0	3	1.5	2	0|3|4	0	0	0.64	0.76
MLH1_6h_conj	XP_001032428.1	TTHERM_00637670	0|3	3	1.5	2	3|4|0	0	0	0.64	0.76
MLH1_6h_conj	XP_001025470.1	TTHERM_01242400	0|3	3	1.5	2	0|3|4	0	0	0.64	0.76
MLH1_6h_conj	XP_001031981.2	TTHERM_00716240	31|8	39	19.5	2	14|0|21	0	0	1.67	0.77
MLH1_6h_conj	XP_001021439.1	TTHERM_00318570	9|12	21	10.5	2	6|6|6	0	0	1.75	0.77
MLH1_6h_conj	XP_001024894.2	TTHERM_00241700	13|6	19	9.5	2	4|10|5	0	0	1.5	0.77
MLH1_6h_conj	XP_001019234.1	TTHERM_00849320	7|6	13	6.5	2	0|3|10	0	0	1.5	0.77
MLH1_6h_conj	XP_001026079.1	TTHERM_00969600	8|4	12	6	2	6|3|4	0	0	1.38	0.77
MLH1_6h_conj	XP_001011166.1	TTHERM_00145260	5|7	12	6	2	5|3|4	0	0	1.5	0.77
MLH1_6h_conj	XP_001020198.1	TTHERM_00912290	6|4	10	5	2	3|0|8	0	0	1.36	0.77
MLH1_6h_conj	XP_001007151.1	TTHERM_00213560	8|0	8	4	2	2|6|5	0	0	0.92	0.77
MLH1_6h_conj	XP_001026318.2	TTHERM_00853120	6|2	8	4	2	3|3|5	0	0	1.09	0.77
MLH1_6h_conj	XP_001032736.1	TTHERM_00530250	6|2	8	4	2	2|3|6	0	0	1.09	0.77
MLH1_6h_conj	XP_001022668.1	TTHERM_00727830	7|0	7	3.5	2	2|5|5	0	0	0.88	0.77
MLH1_6h_conj	XP_976870.2	TTHERM_00028740	3|4	7	3.5	2	9|0|0	0	0	1.17	0.77
MLH1_6h_conj	XP_977189.1	TTHERM_00038880	6|0	6	3	2	2|2|7	0	0	0.82	0.77
MLH1_6h_conj	XP_001018133.1	TTHERM_00279750	5|0	5	2.5	2	0|4|6	0	0	0.75	0.77
MLH1_6h_conj	XP_001019483.1	TTHERM_00626980	3|2	5	2.5	2	2|2|3	0	0	1.07	0.77
MLH1_6h_conj	XP_976643.1	TTHERM_00545860	4|0	4	2	2	0|3|6	0	0	0.67	0.77
MLH1_6h_conj	XP_001020096.1	TTHERM_00660330	4|0	4	2	2	9|0|0	0	0	0.67	0.77
MLH1_6h_conj	XP_001028056.2	TTHERM_00526450	4|0	4	2	2	6|0|3	0	0	0.67	0.77
MLH1_6h_conj	XP_001024786.2	TTHERM_00237560	0|4	4	2	2	2|0|7	0	0	0.67	0.77
MLH1_6h_conj	XP_001032377.1	TTHERM_00637160	0|4	4	2	2	6|0|3	0	0	0.67	0.77
MLH1_6h_conj	XP_001027756.2	TTHERM_01035770	3|0	3	1.5	2	0|8|0	0	0	0.56	0.77
MLH1_6h_conj	XP_001021274.1	TTHERM_00778410	3|0	3	1.5	2	0|8|0	0	0	0.56	0.77
MLH1_6h_conj	XP_001014580.2	TTHERM_00043870	10|14	24	12	2	7|4|10	0	0	1.71	0.78
MLH1_6h_conj	XP_001015934.1	TTHERM_00267990	12|10	22	11	2	9|7|2	0	0	1.83	0.78
MLH1_6h_conj	XP_001027843.2	TTHERM_00918510	8|10	18	9	2	9|2|5	0	0	1.69	0.78
MLH1_6h_conj	XP_001021966.1	TTHERM_00859260	6|6	12	6	2	4|5|3	0	0	1.5	0.78
MLH1_6h_conj	NP_149366.1	TepyoMp03	7|5	12	6	2	9|0|4	0	0	1.38	0.78
MLH1_6h_conj	XP_001022125.1	TTHERM_00785870	5|6	11	5.5	2	6|0|6	0	0	1.38	0.78
MLH1_6h_conj	XP_001031976.1	TTHERM_00716190	7|3	10	5	2	9|0|4	0	0	1.15	0.78
MLH1_6h_conj	XP_001032421.1	TTHERM_00637600	5|5	10	5	2	5|0|6	0	0	1.36	0.78
MLH1_6h_conj	XP_001021214.1	TTHERM_00774810	0|9	9	4.5	2	4|6|5	0	0	0.9	0.78
MLH1_6h_conj	XP_001007903.1	TTHERM_00538790	5|3	8	4	2	3|4|3	0	0	1.2	0.78
MLH1_6h_conj	XP_001013149.1	TTHERM_00295170	5|2	7	3.5	2	4|3|3	0	0	1.05	0.78
MLH1_6h_conj	XP_001010313.1	TTHERM_01004930	5|2	7	3.5	2	3|2|5	0	0	1.05	0.78
MLH1_6h_conj	XP_001024882.1	TTHERM_00241580	4|3	7	3.5	2	2|4|3	0	0	1.17	0.78
MLH1_6h_conj	XP_001014801.1	TTHERM_00049060	4|3	7	3.5	2	2|2|5	0	0	1.17	0.78
MLH1_6h_conj	XP_001014396.2	TTHERM_00522180	4|3	7	3.5	2	0|5|4	0	0	1.17	0.78
MLH1_6h_conj	XP_001019315.1	TTHERM_00387120	3|3	6	3	2	2|3|3	0	0	1.12	0.78
MLH1_6h_conj	XP_001014702.1	TTHERM_00047070	5|0	5	2.5	2	2|2|6	0	0	0.75	0.78
MLH1_6h_conj	NP_149378.1	TepyoMp15	3|2	5	2.5	2	6|0|2	0	0	0.94	0.78
MLH1_6h_conj	XP_001025413.2	TTHERM_00766530	4|0	4	2	2	4|5|0	0	0	0.67	0.78
MLH1_6h_conj	XP_001009054.1	TTHERM_00263050	4|0	4	2	2	0|5|4	0	0	0.67	0.78
MLH1_6h_conj	XP_001021122.1	TTHERM_00310470	4|0	4	2	2	2|3|4	0	0	0.67	0.78
MLH1_6h_conj	XP_001024834.1	TTHERM_00239090	4|0	4	2	2	0|5|4	0	0	0.67	0.78
MLH1_6h_conj	XP_001027472.2	TTHERM_01001220	4|0	4	2	2	0|4|5	0	0	0.67	0.78
MLH1_6h_conj	XP_001011130.3	TTHERM_00144900	4|0	4	2	2	0|4|5	0	0	0.67	0.78
MLH1_6h_conj	XP_001032687.2	TTHERM_00529760	3|0	3	1.5	2	0|4|4	0	0	0.56	0.78
MLH1_6h_conj	XP_001019674.1	TTHERM_00134940	24|8	32	16	2	13|2|16	0	0	1.55	0.79
MLH1_6h_conj	XP_001022496.1	TTHERM_00622710	23|7	30	15	2	6|6|18	0	0	1.5	0.79
MLH1_6h_conj	XP_001031586.2	TTHERM_00773330	13|11	24	12	2	12|0|8	0	0	1.8	0.79
MLH1_6h_conj	XP_001009826.1	TTHERM_00160960	11|12	23	11.5	2	13|0|7	0	0	1.72	0.79
MLH1_6h_conj	XP_001032117.1	TTHERM_00691520	12|10	22	11	2	4|9|6	0	0	1.74	0.79
MLH1_6h_conj	XP_001471343.1	TTHERM_00077599	17|0	17	8.5	2	3|13|8	0	0	1.06	0.79
MLH1_6h_conj	XP_001016016.1	TTHERM_00275750	13|3	16	8	2	4|7|9	0	0	1.2	0.79
MLH1_6h_conj	XP_001020513.2	TTHERM_00218410	14|0	14	7	2	3|8|10	0	0	1	0.79
MLH1_6h_conj	XP_001030164.1	TTHERM_01123840	11|3	14	7	2	7|5|6	0	0	1.17	0.79
MLH1_6h_conj	XP_001019485.2	TTHERM_00627000	9|4	13	6.5	2	3|4|9	0	0	1.22	0.79
MLH1_6h_conj	XP_001023080.2	TTHERM_00352220	9|4	13	6.5	2	4|3|9	0	0	1.22	0.79
MLH1_6h_conj	XP_001032860.1	TTHERM_00486480	9|4	13	6.5	2	2|6|8	0	0	1.22	0.79
MLH1_6h_conj	XP_001013144.1	TTHERM_00295120	9|3	12	6	2	4|5|7	0	0	1.12	0.79
MLH1_6h_conj	XP_001010732.2	TTHERM_00114360	6|6	12	6	2	2|5|6	0	0	1.38	0.79
MLH1_6h_conj	NP_149375.1	TepyoMp12	8|3	11	5.5	2	3|5|7	0	0	1.1	0.79
MLH1_6h_conj	XP_001015831.1	TTHERM_00079910	8|3	11	5.5	2	3|8|3	0	0	1.18	0.79
MLH1_6h_conj	XP_001025866.1	TTHERM_00713140	5|4	9	4.5	2	4|4|3	0	0	1.23	0.79
MLH1_6h_conj	XP_001022255.1	TTHERM_00500960	8|0	8	4	2	2|7|5	0	0	0.86	0.79
MLH1_6h_conj	XP_001014943.1	TTHERM_00052470	8|0	8	4	2	2|7|6	0	0	0.8	0.79
MLH1_6h_conj	XP_001020631.2	TTHERM_00220590	4|3	7	3.5	2	8|0|2	0	0	1.05	0.79
MLH1_6h_conj	XP_001009835.1	TTHERM_00161050	3|4	7	3.5	2	2|5|3	0	0	1.05	0.79
MLH1_6h_conj	XP_001025527.2	TTHERM_01049320	4|3	7	3.5	2	3|4|3	0	0	1.05	0.79
MLH1_6h_conj	XP_001030655.1	TTHERM_01043090	4|3	7	3.5	2	3|4|3	0	0	1.05	0.79
MLH1_6h_conj	XP_001030207.1	TTHERM_01109980	4|2	6	3	2	0|4|6	0	0	0.9	0.79
MLH1_6h_conj	XP_001032399.2	TTHERM_00637380	4|2	6	3	2	3|4|3	0	0	0.9	0.79
MLH1_6h_conj	XP_001008721.2	TTHERM_00171630	3|2	5	2.5	2	3|3|2	0	0	0.94	0.79
MLH1_6h_conj	XP_001027980.1	TTHERM_00497920	4|0	4	2	2	11|0|0	0	0	0.55	0.79
MLH1_6h_conj	XP_001013067.2	TTHERM_00293350	3|0	3	1.5	2	3|3|2	0	0	0.56	0.79
MLH1_6h_conj	XP_001015481.2	TTHERM_00379000	14|15	29	14.5	2	6|6|12	0	0	1.81	0.8
MLH1_6h_conj	XP_001007594.1	TTHERM_00058610	15|12	27	13.5	2	6|9|10	0	0	1.62	0.8
MLH1_6h_conj	XP_001018186.1	TTHERM_00283300	21|3	24	12	2	11|8|13	0	0	1.12	0.8
MLH1_6h_conj	XP_001033284.1	TTHERM_00420290	16|8	24	12	2	19|0|7	0	0	1.38	0.8
MLH1_6h_conj	XP_001030887.1	TTHERM_01002890	11|7	18	9	2	3|10|7	0	0	1.35	0.8
MLH1_6h_conj	XP_001014936.1	TTHERM_00052400	9|9	18	9	2	7|5|5	0	0	1.59	0.8
MLH1_6h_conj	XP_001031817.2	TTHERM_00723390	10|8	18	9	2	4|7|8	0	0	1.42	0.8
MLH1_6h_conj	XP_001027671.1	TTHERM_00571650	7|10	17	8.5	2	5|8|5	0	0	1.42	0.8
MLH1_6h_conj	XP_001010221.2	TTHERM_00561680	10|7	17	8.5	2	9|3|7	0	0	1.34	0.8
MLH1_6h_conj	XP_001024808.2	TTHERM_00238830	11|5	16	8	2	6|8|5	0	0	1.26	0.8
MLH1_6h_conj	XP_001014643.1	TTHERM_00046480	9|7	16	8	2	5|6|6	0	0	1.41	0.8
MLH1_6h_conj	XP_001021425.1	TTHERM_00317440	11|4	15	7.5	2	6|4|10	0	0	1.12	0.8
MLH1_6h_conj	XP_976916.1	TTHERM_00030190	8|7	15	7.5	2	5|3|8	0	0	1.41	0.8
MLH1_6h_conj	XP_001031108.1	TTHERM_00926990	6|7	13	6.5	2	7|3|4	0	0	1.39	0.8
MLH1_6h_conj	XP_001029987.1	TTHERM_01194830	6|6	12	6	2	3|5|6	0	0	1.29	0.8
MLH1_6h_conj	XP_001032519.2	TTHERM_00600480	7|4	11	5.5	2	3|6|6	0	0	1.1	0.8
MLH1_6h_conj	XP_001014593.1	TTHERM_00044990	7|4	11	5.5	2	6|2|6	0	0	1.18	0.8
MLH1_6h_conj	XP_001021558.2	TTHERM_00149230	5|5	10	5	2	2|3|8	0	0	1.15	0.8
MLH1_6h_conj	XP_001020081.3	TTHERM_00660180	6|4	10	5	2	3|4|6	0	0	1.15	0.8
MLH1_6h_conj	XP_001013114.1	TTHERM_00294820	9|0	9	4.5	2	4|3|10	0	0	0.79	0.8
MLH1_6h_conj	XP_001018333.1	TTHERM_00753340	5|4	9	4.5	2	4|4|4	0	0	1.12	0.8
MLH1_6h_conj	XP_001032300.1	TTHERM_00649060	7|0	7	3.5	2	4|3|8	0	0	0.7	0.8
MLH1_6h_conj	XP_001010521.1	TTHERM_00602860	7|0	7	3.5	2	5|6|3	0	0	0.75	0.8
MLH1_6h_conj	XP_001032843.3	TTHERM_00486310	7|0	7	3.5	2	0|8|7	0	0	0.7	0.8
MLH1_6h_conj	XP_001031959.1	TTHERM_00716020	7|0	7	3.5	2	3|6|5	0	0	0.75	0.8
MLH1_6h_conj	XP_001020674.1	TTHERM_00221020	7|0	7	3.5	2	2|6|7	0	0	0.7	0.8
MLH1_6h_conj	XP_001023309.1	TTHERM_00444470	5|0	5	2.5	2	2|8|3	0	0	0.58	0.8
MLH1_6h_conj	XP_001015411.2	TTHERM_00377310	5|0	5	2.5	2	3|6|4	0	0	0.58	0.8
MLH1_6h_conj	XP_001013312.1	TTHERM_00449120	4|0	4	2	2	0|6|5	0	0	0.55	0.8
MLH1_6h_conj	XP_001471063.1	TTHERM_00647339	32|24	56	28	2	31|0|13	0	0	1.91	0.81
MLH1_6h_conj	XP_001022314.1	TTHERM_00502600	13|30	43	21.5	2	31|0|9	0	0	1.61	0.81
MLH1_6h_conj	XP_001026338.2	TTHERM_00670170	19|20	39	19.5	2	27|0|5	0	0	1.83	0.81
MLH1_6h_conj	XP_001033489.2	TTHERM_00313080	16|16	32	16	2	9|11|9	0	0	1.66	0.81
MLH1_6h_conj	XP_001012665.1	TTHERM_00085180	17|15	32	16	2	11|8|10	0	0	1.66	0.81
MLH1_6h_conj	XP_001031569.1	TTHERM_00773160	12|15	27	13.5	2	13|4|8	0	0	1.62	0.81
MLH1_6h_conj	XP_001014855.1	TTHERM_00050590	14|9	23	11.5	2	11|5|9	0	0	1.38	0.81
MLH1_6h_conj	XP_001019588.1	TTHERM_00131110	12|10	22	11	2	7|6|9	0	0	1.5	0.81
MLH1_6h_conj	XP_001021911.1	TTHERM_01207660	11|9	20	10	2	10|4|8	0	0	1.36	0.81
MLH1_6h_conj	XP_001019218.1	TTHERM_00997780	13|6	19	9.5	2	3|13|9	0	0	1.14	0.81
MLH1_6h_conj	XP_001012392.2	TTHERM_00802450	8|11	19	9.5	2	8|6|7	0	0	1.36	0.81
MLH1_6h_conj	XP_001012103.1	TTHERM_00095540	13|5	18	9	2	20|0|4	0	0	1.12	0.81
MLH1_6h_conj	XP_001011805.3	TTHERM_00391300	11|7	18	9	2	6|10|6	0	0	1.23	0.81
MLH1_6h_conj	XP_001033345.1	TTHERM_00420900	6|12	18	9	2	8|10|4	0	0	1.23	0.81
MLH1_6h_conj	XP_001011429.2	TTHERM_00434040	10|7	17	8.5	2	12|3|6	0	0	1.21	0.81
MLH1_6h_conj	XP_001027984.2	TTHERM_00497960	13|3	16	8	2	6|8|10	0	0	1	0.81
MLH1_6h_conj	XP_001019819.2	TTHERM_00138370	11|5	16	8	2	10|7|5	0	0	1.09	0.81
MLH1_6h_conj	XP_001016584.1	TTHERM_00189080	9|7	16	8	2	3|7|8	0	0	1.33	0.81
MLH1_6h_conj	XP_001009329.1	TTHERM_00575360	12|4	16	8	2	7|6|9	0	0	1.09	0.81
MLH1_6h_conj	XP_001031614.2	TTHERM_00773610	7|9	16	8	2	7|10|3	0	0	1.2	0.81
MLH1_6h_conj	XP_001023979.3	TTHERM_00474970	9|7	16	8	2	9|2|8	0	0	1.26	0.81
MLH1_6h_conj	XP_001011515.2	TTHERM_00784570	8|7	15	7.5	2	5|7|5	0	0	1.32	0.81
MLH1_6h_conj	XP_001017274.1	TTHERM_00196200	9|6	15	7.5	2	2|10|8	0	0	1.12	0.81
MLH1_6h_conj	XP_001009301.1	TTHERM_00848090	9|6	15	7.5	2	6|5|8	0	0	1.18	0.81
MLH1_6h_conj	XP_001026252.1	TTHERM_00780960	9|6	15	7.5	2	7|3|10	0	0	1.12	0.81
MLH1_6h_conj	XP_001026214.1	TTHERM_00780580	9|5	14	7	2	4|9|7	0	0	1.05	0.81
MLH1_6h_conj	XP_001008606.2	TTHERM_00812780	9|5	14	7	2	7|2|9	0	0	1.17	0.81
MLH1_6h_conj	XP_001026371.1	TTHERM_00670500	9|4	13	6.5	2	5|9|6	0	0	0.97	0.81
MLH1_6h_conj	XP_001025708.1	TTHERM_00929450	6|7	13	6.5	2	4|9|4	0	0	1.15	0.81
MLH1_6h_conj	XP_001027546.2	TTHERM_01339580	7|6	13	6.5	2	2|5|10	0	0	1.15	0.81
MLH1_6h_conj	XP_001023996.2	TTHERM_00475140	7|5	12	6	2	5|5|6	0	0	1.12	0.81
MLH1_6h_conj	XP_001015794.1	TTHERM_00079540	7|5	12	6	2	5|10|2	0	0	1.06	0.81
MLH1_6h_conj	XP_001024332.1	TTHERM_00532090	6|6	12	6	2	4|7|5	0	0	1.12	0.81
MLH1_6h_conj	XP_001030416.2	TTHERM_01084200	4|8	12	6	2	7|8|3	0	0	1	0.81
MLH1_6h_conj	XP_001026767.3	TTHERM_00865270	6|5	11	5.5	2	2|7|6	0	0	1.1	0.81
MLH1_6h_conj	XP_001027802.1	TTHERM_00678260	8|2	10	5	2	4|2|12	0	0	0.83	0.81
MLH1_6h_conj	XP_001016910.1	TTHERM_00979780	5|5	10	5	2	4|4|6	0	0	1.07	0.81
MLH1_6h_conj	XP_001024102.1	TTHERM_00659010	7|2	9	4.5	2	4|6|7	0	0	0.79	0.81
MLH1_6h_conj	XP_001016981.1	TTHERM_00758980	6|2	8	4	2	0|6|9	0	0	0.8	0.81
MLH1_6h_conj	XP_001013096.1	TTHERM_00294640	3|5	8	4	2	0|9|5	0	0	0.86	0.81
MLH1_6h_conj	XP_001021293.1	TTHERM_00316010	5|0	5	2.5	2	3|3|8	0	0	0.54	0.81
MLH1_6h_conj	XP_001032872.1	TTHERM_00486600	22|32	54	27	2	24|6|17	0	0	1.72	0.82
MLH1_6h_conj	XP_001030092.1	TTHERM_01151600	31|18	49	24.5	2	23|4|19	0	0	1.6	0.82
MLH1_6h_conj	XP_001012497.1	TTHERM_01053000	28|17	45	22.5	2	26|3|13	0	0	1.61	0.82
MLH1_6h_conj	XP_001017206.1	TTHERM_00194530	23|14	37	18.5	2	24|2|12	0	0	1.46	0.82
MLH1_6h_conj	XP_001024704.2	TTHERM_00616340	20|13	33	16.5	2	11|9|15	0	0	1.41	0.82
MLH1_6h_conj	XP_001024027.1	TTHERM_00657270	16|10	26	13	2	6|9|15	0	0	1.3	0.82
MLH1_6h_conj	XP_001017489.2	TTHERM_00333220	17|9	26	13	2	6|10|16	0	0	1.22	0.82
MLH1_6h_conj	XP_001024853.2	TTHERM_00239290	13|9	22	11	2	7|13|7	0	0	1.22	0.82
MLH1_6h_conj	XP_001019790.1	TTHERM_00138080	17|5	22	11	2	10|13|9	0	0	1.03	0.82
MLH1_6h_conj	XP_001471367.1	TTHERM_00193849	18|4	22	11	2	6|11|14	0	0	1.06	0.82
MLH1_6h_conj	XP_001017076.2	TTHERM_00193230	11|10	21	10.5	2	3|8|13	0	0	1.31	0.82
MLH1_6h_conj	XP_001025224.2	TTHERM_00686220	11|9	20	10	2	13|2|8	0	0	1.3	0.82
MLH1_6h_conj	XP_001022368.1	TTHERM_00558040	9|11	20	10	2	10|7|6	0	0	1.3	0.82
MLH1_6h_conj	XP_001007447.1	TTHERM_00365340	15|4	19	9.5	2	4|7|18	0	0	0.98	0.82
MLH1_6h_conj	XP_001025506.1	TTHERM_01048110	9|10	19	9.5	2	6|14|4	0	0	1.19	0.82
MLH1_6h_conj	XP_001020377.2	TTHERM_00797930	7|12	19	9.5	2	22|0|5	0	0	1.06	0.82
MLH1_6h_conj	XP_001023516.1	TTHERM_00537060	13|5	18	9	2	5|13|7	0	0	1.08	0.82
MLH1_6h_conj	XP_001007545.2	TTHERM_00056140	11|7	18	9	2	6|9|10	0	0	1.08	0.82
MLH1_6h_conj	XP_001012338.1	TTHERM_00106940	9|9	18	9	2	7|5|11	0	0	1.17	0.82
MLH1_6h_conj	XP_001021554.1	TTHERM_00149190	14|3	17	8.5	2	8|4|15	0	0	0.94	0.82
MLH1_6h_conj	XP_001031151.1	TTHERM_00925340	11|6	17	8.5	2	5|9|12	0	0	0.98	0.82
MLH1_6h_conj	XP_001016785.1	TTHERM_00192090	10|6	16	8	2	9|6|9	0	0	1	0.82
MLH1_6h_conj	XP_001020023.3	TTHERM_00666540	7|8	15	7.5	2	10|5|6	0	0	1.07	0.82
MLH1_6h_conj	XP_001027842.1	TTHERM_00918500	7|8	15	7.5	2	8|6|7	0	0	1.07	0.82
MLH1_6h_conj	XP_001009836.1	TTHERM_00161060	7|8	15	7.5	2	3|9|9	0	0	1.07	0.82
MLH1_6h_conj	XP_001026905.1	TTHERM_00941450	10|4	14	7	2	6|13|5	0	0	0.88	0.82
MLH1_6h_conj	XP_001011315.1	TTHERM_00429910	10|4	14	7	2	8|8|7	0	0	0.91	0.82
MLH1_6h_conj	XP_001014798.1	TTHERM_00049030	8|6	14	7	2	3|13|4	0	0	1.05	0.82
MLH1_6h_conj	XP_001025134.2	TTHERM_00469380	6|7	13	6.5	2	6|5|8	0	0	1.03	0.82
MLH1_6h_conj	XP_001019409.1	TTHERM_00390040	7|5	12	6	2	4|7|8	0	0	0.95	0.82
MLH1_6h_conj	XP_001015768.1	TTHERM_00079270	5|7	12	6	2	3|10|6	0	0	0.95	0.82
MLH1_6h_conj	XP_001030884.3	TTHERM_01002860	6|5	11	5.5	2	3|7|7	0	0	0.97	0.82
MLH1_6h_conj	XP_001017119.1	TTHERM_00193660	8|3	11	5.5	2	5|5|9	0	0	0.87	0.82
MLH1_6h_conj	XP_001030010.1	TTHERM_01179780	5|6	11	5.5	2	7|5|5	0	0	0.97	0.82
MLH1_6h_conj	XP_001008484.2	TTHERM_00023980	6|4	10	5	2	4|7|6	0	0	0.88	0.82
MLH1_6h_conj	XP_001026091.1	TTHERM_00971710	6|4	10	5	2	3|9|5	0	0	0.88	0.82
MLH1_6h_conj	XP_001471009.1	TTHERM_00659131	9|0	9	4.5	2	8|11|4	0	0	0.59	0.82
MLH1_6h_conj	XP_001013140.2	TTHERM_00295080	2|7	9	4.5	2	4|7|7	0	0	0.75	0.82
MLH1_6h_conj	XP_001011046.2	TTHERM_00141090	8|0	8	4	2	4|11|7	0	0	0.55	0.82
MLH1_6h_conj	XP_001026083.2	TTHERM_00969640	7|0	7	3.5	2	6|7|7	0	0	0.53	0.82
MLH1_6h_conj	XP_001010761.1	TTHERM_00118610	6|0	6	3	2	4|3|10	0	0	0.53	0.82
MLH1_6h_conj	XP_001013499.1	TTHERM_01188360	6|0	6	3	2	2|8|7	0	0	0.53	0.82
MLH1_6h_conj	XP_001022200.2	TTHERM_00499420	68|58	126	63	2	67|0|23	0	0	2.1	0.83
MLH1_6h_conj	XP_001027976.1	TTHERM_00497880	79|43	122	61	2	55|2|40	0	0	1.89	0.83
MLH1_6h_conj	XP_001011141.1	TTHERM_00145010	51|45	96	48	2	49|2|21	0	0	2	0.83
MLH1_6h_conj	XP_001010074.1	TTHERM_00633360	45|22	67	33.5	2	48|2|16	0	0	1.52	0.83
MLH1_6h_conj	XP_001007209.2	TTHERM_00414440	28|37	65	32.5	2	54|0|5	0	0	1.65	0.83
MLH1_6h_conj	XP_001021917.1	TTHERM_01207720	25|23	48	24	2	34|0|15	0	0	1.47	0.83
MLH1_6h_conj	XP_001031588.1	TTHERM_00773350	25|21	46	23	2	18|3|22	0	0	1.6	0.83
MLH1_6h_conj	XP_001027692.2	TTHERM_00571860	23|11	34	17	2	8|17|17	0	0	1.21	0.83
MLH1_6h_conj	XP_001017179.2	TTHERM_00194260	18|14	32	16	2	13|12|13	0	0	1.26	0.83
MLH1_6h_conj	XP_001009161.2	TTHERM_00550700	18|14	32	16	2	13|11|15	0	0	1.23	0.83
MLH1_6h_conj	XP_001021792.2	TTHERM_00899460	17|14	31	15.5	2	7|10|17	0	0	1.37	0.83
MLH1_6h_conj	XP_001023540.1	TTHERM_00537300	18|13	31	15.5	2	16|11|12	0	0	1.19	0.83
MLH1_6h_conj	XP_001009196.2	TTHERM_00551090	13|18	31	15.5	2	16|14|10	0	0	1.16	0.83
MLH1_6h_conj	XP_001008287.1	TTHERM_00013070	16|14	30	15	2	27|2|7	0	0	1.25	0.83
MLH1_6h_conj	XP_001025347.1	TTHERM_00762890	11|19	30	15	2	18|13|10	0	0	1.1	0.83
MLH1_6h_conj	XP_001025062.2	TTHERM_00467660	18|11	29	14.5	2	9|11|15	0	0	1.24	0.83
MLH1_6h_conj	XP_001023313.2	TTHERM_00444510	15|13	28	14	2	22|2|8	0	0	1.31	0.83
MLH1_6h_conj	XP_001007748.1	TTHERM_00068110	8|20	28	14	2	16|15|10	0	0	1.02	0.83
MLH1_6h_conj	XP_001015478.2	TTHERM_00378970	14|12	26	13	2	11|14|10	0	0	1.11	0.83
MLH1_6h_conj	XP_001018448.2	TTHERM_00344030	13|13	26	13	2	10|16|7	0	0	1.18	0.83
MLH1_6h_conj	XP_001013641.1	TTHERM_00829380	17|9	26	13	2	15|7|14	0	0	1.08	0.83
MLH1_6h_conj	XP_001024675.1	TTHERM_00616050	16|9	25	12.5	2	12|9|15	0	0	1.04	0.83
MLH1_6h_conj	XP_001015522.1	TTHERM_00382380	15|10	25	12.5	2	10|11|11	0	0	1.17	0.83
MLH1_6h_conj	XP_001020471.1	TTHERM_00216010	14|11	25	12.5	2	8|8|17	0	0	1.14	0.83
MLH1_6h_conj	XP_001007651.1	TTHERM_00059190	16|7	23	11.5	2	4|11|22	0	0	0.93	0.83
MLH1_6h_conj	XP_001026590.2	TTHERM_01146030	12|10	22	11	2	7|9|12	0	0	1.18	0.83
MLH1_6h_conj	XP_001019348.2	TTHERM_00388440	14|8	22	11	2	9|10|11	0	0	1.1	0.83
MLH1_6h_conj	XP_001029700.1	TTHERM_01345820	12|9	21	10.5	2	17|9|7	0	0	0.95	0.83
MLH1_6h_conj	XP_001031387.2	TTHERM_00825190	12|9	21	10.5	2	11|11|8	0	0	1.05	0.83
MLH1_6h_conj	XP_001011573.1	TTHERM_00735240	9|12	21	10.5	2	11|13|5	0	0	1.09	0.83
MLH1_6h_conj	XP_001007432.1	TTHERM_00363210	9|12	21	10.5	2	7|13|13	0	0	0.95	0.83
MLH1_6h_conj	XP_001016701.1	TTHERM_00191240	10|10	20	10	2	8|8|10	0	0	1.15	0.83
MLH1_6h_conj	XP_001025656.2	TTHERM_00697490	9|11	20	10	2	11|4|12	0	0	1.11	0.83
MLH1_6h_conj	XP_001017389.2	TTHERM_00476820	11|8	19	9.5	2	8|11|7	0	0	1.1	0.83
MLH1_6h_conj	XP_001009855.2	TTHERM_00161250	15|4	19	9.5	2	10|14|11	0	0	0.81	0.83
MLH1_6h_conj	XP_001014441.2	TTHERM_00522630	11|8	19	9.5	2	7|9|12	0	0	1.02	0.83
MLH1_6h_conj	XP_001021901.2	TTHERM_01207550	9|10	19	9.5	2	9|8|9	0	0	1.1	0.83
MLH1_6h_conj	XP_001030885.3	TTHERM_01002870	8|11	19	9.5	2	8|9|10	0	0	1.06	0.83
MLH1_6h_conj	XP_001017359.2	TTHERM_00476510	12|6	18	9	2	10|8|14	0	0	0.84	0.83
MLH1_6h_conj	XP_001025898.2	TTHERM_00713470	6|12	18	9	2	8|10|10	0	0	0.96	0.83
MLH1_6h_conj	XP_001033079.3	TTHERM_00471950	12|5	17	8.5	2	7|9|15	0	0	0.82	0.83
MLH1_6h_conj	XP_001015607.1	TTHERM_00075670	12|5	17	8.5	2	18|4|9	0	0	0.82	0.83
MLH1_6h_conj	XP_001032154.1	TTHERM_00691890	11|5	16	8	2	6|10|11	0	0	0.89	0.83
MLH1_6h_conj	XP_001015771.1	TTHERM_00079300	11|5	16	8	2	10|14|5	0	0	0.83	0.83
MLH1_6h_conj	XP_001020033.1	TTHERM_00666640	7|8	15	7.5	2	7|7|9	0	0	0.98	0.83
MLH1_6h_conj	XP_001016306.1	TTHERM_00127260	12|2	14	7	2	0|17|13	0	0	0.7	0.83
MLH1_6h_conj	XP_001009203.1	TTHERM_00551160	74|51	125	62.5	2	27|49|42	0	0	1.59	0.84
MLH1_6h_conj	XP_001030821.1	TTHERM_01014750	45|34	79	39.5	2	23|20|46	0	0	1.33	0.84
MLH1_6h_conj	XP_001009172.1	TTHERM_00550810	40|30	70	35	2	40|4|33	0	0	1.36	0.84
MLH1_6h_conj	XP_001022188.1	TTHERM_00499300	33|37	70	35	2	37|9|34	0	0	1.31	0.84
MLH1_6h_conj	XP_001012726.1	TTHERM_00086780	49|21	70	35	2	27|13|46	0	0	1.22	0.84
MLH1_6h_conj	XP_001016756.1	TTHERM_00191800	29|36	65	32.5	2	23|19|42	0	0	1.16	0.84
MLH1_6h_conj	XP_001032213.1	TTHERM_00655820	27|35	62	31	2	32|31|20	0	0	1.12	0.84
MLH1_6h_conj	XP_001017291.2	TTHERM_00196370	24|36	60	30	2	29|32|21	0	0	1.1	0.84
MLH1_6h_conj	XP_001470942.1	TTHERM_00149798	38|21	59	29.5	2	45|11|28	0	0	1.05	0.84
MLH1_6h_conj	XP_001027120.2	TTHERM_00725970	26|32	58	29	2	24|31|24	0	0	1.1	0.84
MLH1_6h_conj	XP_001017375.2	TTHERM_00476670	29|29	58	29	2	29|21|28	0	0	1.12	0.84
MLH1_6h_conj	XP_001025242.2	TTHERM_00836690	30|25	55	27.5	2	20|20|27	0	0	1.23	0.84
MLH1_6h_conj	XP_001031847.1	TTHERM_00721150	31|22	53	26.5	2	27|13|32	0	0	1.1	0.84
MLH1_6h_conj	XP_001020686.1	TTHERM_00221140	32|19	51	25.5	2	22|26|31	0	0	0.97	0.84
MLH1_6h_conj	XP_001016672.1	TTHERM_00190950	28|23	51	25.5	2	22|27|27	0	0	1.01	0.84
MLH1_6h_conj	XP_001007665.1	TTHERM_00059330	25|25	50	25	2	17|23|28	0	0	1.1	0.84
MLH1_6h_conj	XP_001022292.2	TTHERM_00502380	25|24	49	24.5	2	17|21|16	0	0	1.36	0.84
MLH1_6h_conj	XP_001022864.1	TTHERM_00578640	25|24	49	24.5	2	38|0|15	0	0	1.39	0.84
MLH1_6h_conj	XP_001017127.3	TTHERM_00193740	27|22	49	24.5	2	31|23|20	0	0	0.99	0.84
MLH1_6h_conj	XP_001014476.1	TTHERM_00522980	27|21	48	24	2	14|31|24	0	0	1.04	0.84
MLH1_6h_conj	XP_001023483.1	TTHERM_00535740	18|27	45	22.5	2	19|24|23	0	0	1.02	0.84
MLH1_6h_conj	XP_001009990.1	TTHERM_01386050	27|16	43	21.5	2	17|20|19	0	0	1.15	0.84
MLH1_6h_conj	XP_001033134.1	TTHERM_00442210	25|17	42	21	2	24|24|18	0	0	0.95	0.84
MLH1_6h_conj	XP_001032631.2	TTHERM_00585260	23|18	41	20.5	2	19|19|26	0	0	0.96	0.84
MLH1_6h_conj	XP_001022907.1	TTHERM_00579060	21|20	41	20.5	2	16|19|15	0	0	1.23	0.84
MLH1_6h_conj	XP_001010825.2	TTHERM_00122290	22|19	41	20.5	2	13|18|21	0	0	1.18	0.84
MLH1_6h_conj	XP_001033201.1	TTHERM_00442880	18|22	40	20	2	21|19|13	0	0	1.13	0.84
MLH1_6h_conj	XP_001014626.1	TTHERM_00046310	14|25	39	19.5	2	20|21|12	0	0	1.1	0.84
MLH1_6h_conj	XP_001021565.1	TTHERM_00149300	19|19	38	19	2	14|14|28	0	0	1.02	0.84
MLH1_6h_conj	XP_001019677.2	TTHERM_00134970	24|12	36	18	2	8|25|21	0	0	1	0.84
MLH1_6h_conj	XP_001018127.2	TTHERM_00279670	19|17	36	18	2	16|19|21	0	0	0.96	0.84
MLH1_6h_conj	XP_001032921.1	TTHERM_00487090	20|16	36	18	2	10|16|23	0	0	1.1	0.84
MLH1_6h_conj	XP_977107.2	TTHERM_00037060	18|17	35	17.5	2	9|18|23	0	0	1.05	0.84
MLH1_6h_conj	XP_001025944.1	TTHERM_01113100	20|15	35	17.5	2	13|14|29	0	0	0.94	0.84
MLH1_6h_conj	XP_001021569.1	TTHERM_00149340	18|15	33	16.5	2	16|20|16	0	0	0.95	0.84
MLH1_6h_conj	XP_001032914.1	TTHERM_00487020	18|15	33	16.5	2	15|23|13	0	0	0.97	0.84
MLH1_6h_conj	XP_001011598.1	TTHERM_00736480	18|14	32	16	2	15|12|18	0	0	1.07	0.84
MLH1_6h_conj	XP_001032358.2	TTHERM_00636970	17|15	32	16	2	24|9|15	0	0	1	0.84
MLH1_6h_conj	XP_001031107.1	TTHERM_00926980	19|12	31	15.5	2	12|20|12	0	0	1.06	0.84
MLH1_6h_conj	XP_001012875.2	TTHERM_00094210	22|9	31	15.5	2	15|32|7	0	0	0.86	0.84
MLH1_6h_conj	XP_001023087.1	TTHERM_00353280	21|10	31	15.5	2	10|15|28	0	0	0.88	0.84
MLH1_6h_conj	XP_001014520.1	TTHERM_00856520	21|9	30	15	2	16|18|14	0	0	0.94	0.84
MLH1_6h_conj	XP_001023662.2	TTHERM_00732640	14|13	27	13.5	2	11|14|16	0	0	0.99	0.84
MLH1_6h_conj	XP_001031932.1	TTHERM_00715730	12|15	27	13.5	2	12|18|12	0	0	0.96	0.84
MLH1_6h_conj	XP_001019648.1	TTHERM_00133690	12|15	27	13.5	2	12|21|11	0	0	0.92	0.84
MLH1_6h_conj	XP_001030102.1	TTHERM_01142730	12|14	26	13	2	14|15|9	0	0	1.03	0.84
MLH1_6h_conj	XP_001015874.1	TTHERM_00266390	18|8	26	13	2	14|10|19	0	0	0.91	0.84
MLH1_6h_conj	XP_001017218.2	TTHERM_00194650	20|5	25	12.5	2	6|22|17	0	0	0.83	0.84
MLH1_6h_conj	XP_001014870.1	TTHERM_00051730	15|10	25	12.5	2	15|14|11	0	0	0.94	0.84
MLH1_6h_conj	XP_001032577.3	TTHERM_00584700	15|10	25	12.5	2	10|16|14	0	0	0.94	0.84
MLH1_6h_conj	XP_001014258.3	TTHERM_00227270	15|8	23	11.5	2	16|8|13	0	0	0.93	0.84
MLH1_6h_conj	XP_001025106.1	TTHERM_00469100	10|13	23	11.5	2	13|12|10	0	0	0.99	0.84
MLH1_6h_conj	XP_001020279.1	TTHERM_01197120	12|9	21	10.5	2	8|12|15	0	0	0.9	0.84
MLH1_6h_conj	XP_001023312.1	TTHERM_00444500	14|6	20	10	2	12|15|14	0	0	0.73	0.84
MLH1_6h_conj	XP_976709.1	TTHERM_00549610	14|3	17	8.5	2	8|16|12	0	0	0.71	0.84
MLH1_6h_conj	XP_001023006.1	TTHERM_00348510	103|69	172	86	2	88|78|89	0	0	1.01	0.85
MLH1_6h_conj	XP_001014750.1	TTHERM_00047550	100|43	143	71.5	2	91|141|75	0	0	0.7	0.85
MLH1_6h_conj	XP_001022424.1	TTHERM_00558620	83|45	128	64	2	44|55|55	0	0	1.25	0.85
MLH1_6h_conj	XP_001009780.1	TTHERM_00158520	58|56	114	57	2	49|58|55	0	0	1.06	0.85
MLH1_6h_conj	XP_001007918.1	TTHERM_00538940	94|13	107	53.5	2	34|103|82	0	0	0.73	0.85
MLH1_6h_conj	XP_001016015.1	TTHERM_00275740	55|46	101	50.5	2	52|51|46	0	0	1.02	0.85
MLH1_6h_conj	XP_001015664.1	TTHERM_00077230	78|17	95	47.5	2	29|78|90	0	0	0.72	0.85
MLH1_6h_conj	XP_001023703.2	TTHERM_00243730	54|35	89	44.5	2	54|40|29	0	0	1.09	0.85
MLH1_6h_conj	XP_001031057.2	TTHERM_00938820	50|31	81	40.5	2	35|45|56	0	0	0.89	0.85
MLH1_6h_conj	XP_001023177.1	TTHERM_00492850	61|19	80	40	2	34|84|64	0	0	0.66	0.85
MLH1_6h_conj	XP_001029853.1	TTHERM_01276420	29|51	80	40	2	40|33|36	0	0	1.1	0.85
MLH1_6h_conj	XP_001030083.3	TTHERM_01151500	42|36	78	39	2	38|47|42	0	0	0.92	0.85
MLH1_6h_conj	XP_001032697.1	TTHERM_00529860	41|36	77	38.5	2	31|47|28	0	0	1.09	0.85
MLH1_6h_conj	XP_001017488.2	TTHERM_00333210	39|37	76	38	2	61|34|32	0	0	0.9	0.85
MLH1_6h_conj	XP_001017207.1	TTHERM_00194540	43|25	68	34	2	35|42|34	0	0	0.92	0.85
MLH1_6h_conj	XP_001023330.1	TTHERM_00444670	35|31	66	33	2	32|46|33	0	0	0.89	0.85
MLH1_6h_conj	XP_001025515.1	TTHERM_01049200	39|27	66	33	2	21|46|37	0	0	0.95	0.85
MLH1_6h_conj	XP_001017628.2	TTHERM_00339640	34|28	62	31	2	28|35|28	0	0	1.02	0.85
MLH1_6h_conj	XP_001014927.1	TTHERM_00052310	39|23	62	31	2	28|30|43	0	0	0.92	0.85
MLH1_6h_conj	XP_001470787.1	TTHERM_00266649	42|16	58	29	2	36|40|34	0	0	0.79	0.85
MLH1_6h_conj	XP_001015517.2	TTHERM_00382330	28|30	58	29	2	22|32|31	0	0	1.02	0.85
MLH1_6h_conj	XP_001030557.1	TTHERM_01075780	41|14	55	27.5	2	46|70|42	0	0	0.52	0.85
MLH1_6h_conj	XP_001014743.2	TTHERM_00047480	27|27	54	27	2	25|33|31	0	0	0.91	0.85
MLH1_6h_conj	XP_001012263.1	TTHERM_00105110	25|24	49	24.5	2	20|36|27	0	0	0.89	0.85
MLH1_6h_conj	XP_001018296.1	TTHERM_01161040	41|5	46	23	2	48|256|133	0	0	0.16	0.85
MLH1_6h_conj	XP_001017625.1	TTHERM_00339610	25|20	45	22.5	2	27|26|26	0	0	0.85	0.85
MLH1_6h_conj	XP_001014703.2	TTHERM_00047080	24|20	44	22	2	18|44|22	0	0	0.79	0.85
MLH1_6h_conj	XP_001015521.2	TTHERM_00382370	34|8	42	21	2	22|127|45	0	0	0.32	0.85
MLH1_6h_conj	XP_001018967.1	TTHERM_00582280	25|17	42	21	2	20|35|20	0	0	0.84	0.85
MLH1_6h_conj	XP_001019781.2	TTHERM_00137990	23|19	42	21	2	12|42|21	0	0	0.84	0.85
MLH1_6h_conj	XP_001025001.1	TTHERM_00465040	22|18	40	20	2	22|52|33	0	0	0.56	0.85
MLH1_6h_conj	XP_001010960.2	TTHERM_00706300	19|16	35	17.5	2	23|24|18	0	0	0.81	0.85
MLH1_6h_conj	XP_001032752.1	TTHERM_00530470	32|2	34	17	2	27|39|23	0	0	0.57	0.85
MLH1_6h_conj	XP_001022710.2	TTHERM_00729250	17|17	34	17	2	17|26|18	0	0	0.84	0.85
MLH1_6h_conj	XP_001024193.1	TTHERM_00456860	24|9	33	16.5	2	15|97|43	0	0	0.32	0.85
MLH1_6h_conj	XP_001019292.1	TTHERM_00384910	17|15	32	16	2	16|23|20	0	0	0.81	0.85
MLH1_6h_conj	XP_001011432.2	TTHERM_00434070	12|17	29	14.5	2	18|21|18	0	0	0.76	0.85
MLH1_6h_conj	XP_001030936.2	TTHERM_00992730	19|10	29	14.5	2	22|15|24	0	0	0.71	0.85
MLH1_6h_conj	XP_001023990.1	TTHERM_00475080	14|14	28	14	2	13|17|18	0	0	0.88	0.85
MLH1_6h_conj	XP_001019717.1	TTHERM_00136360	12|14	26	13	2	15|19|12	0	0	0.85	0.85
MLH1_6h_conj	XP_001023373.2	TTHERM_00446090	13|13	26	13	2	14|17|9	0	0	0.97	0.85
MLH1_6h_conj	XP_001014461.1	TTHERM_00522830	18|6	24	12	2	13|33|15	0	0	0.59	0.85
MLH1_6h_conj	XP_001008743.1	TTHERM_00171850	15|8	23	11.5	2	11|18|19	0	0	0.72	0.85
MLH1_6h_conj	XP_977106.2	TTHERM_00037050	13|10	23	11.5	2	10|16|14	0	0	0.86	0.85
MLH1_6h_conj	XP_001019693.2	TTHERM_00136120	16|6	22	11	2	21|8|27	0	0	0.59	0.85
MLH1_6h_conj	XP_001031042.1	TTHERM_00943010	13|8	21	10.5	2	16|13|12	0	0	0.77	0.85
MLH1_6h_conj	XP_001015519.2	TTHERM_00382350	11|10	21	10.5	2	21|6|16	0	0	0.73	0.85
MLH1_6h_conj	XP_001019060.1	TTHERM_00251100	20|0	20	10	2	23|19|24	0	0	0.45	0.85
MLH1_6h_conj	XP_001032999.2	TTHERM_00471090	9|11	20	10	2	9|11|13	0	0	0.91	0.85
MLH1_6h_conj	XP_001013407.1	TTHERM_00454080	10|10	20	10	2	9|12|11	0	0	0.94	0.85
MLH1_6h_conj	XP_001013749.1	TTHERM_00424720	10|9	19	9.5	2	8|15|8	0	0	0.92	0.85
MLH1_6h_conj	XP_001019987.1	TTHERM_00666180	11|8	19	9.5	2	9|12|13	0	0	0.84	0.85
MLH1_6h_conj	XP_001018229.1	TTHERM_00283730	11|8	19	9.5	2	12|35|30	0	0	0.37	0.85
MLH1_6h_conj	XP_001014699.1	TTHERM_00047040	13|6	19	9.5	2	13|19|19	0	0	0.56	0.85
MLH1_6h_conj	XP_001019629.1	TTHERM_00133500	11|8	19	9.5	2	7|18|11	0	0	0.79	0.85
MLH1_6h_conj	XP_001017645.2	TTHERM_00339810	12|7	19	9.5	2	10|15|12	0	0	0.77	0.85
MLH1_6h_conj	XP_001021655.2	TTHERM_00151190	14|4	18	9	2	15|35|12	0	0	0.44	0.85
MLH1_6h_conj	XP_001014687.1	TTHERM_00046920	10|8	18	9	2	11|12|10	0	0	0.82	0.85
MLH1_6h_conj	XP_001024247.1	TTHERM_00459390	8|10	18	9	2	12|12|10	0	0	0.79	0.85
MLH1_6h_conj	XP_001032690.1	TTHERM_00529790	9|9	18	9	2	7|12|8	0	0	1	0.85
MLH1_6h_conj	XP_001030812.2	TTHERM_01014660	5|13	18	9	2	14|17|9	0	0	0.67	0.85
MLH1_6h_conj	XP_001031631.1	TTHERM_00773780	17|0	17	8.5	2	10|45|6	0	0	0.42	0.85
MLH1_6h_conj	XP_001026650.1	TTHERM_01128560	10|7	17	8.5	2	8|10|13	0	0	0.82	0.85
MLH1_6h_conj	XP_001023435.2	TTHERM_00535260	10|7	17	8.5	2	6|8|20	0	0	0.75	0.85
MLH1_6h_conj	XP_001015413.1	TTHERM_00377330	9|7	16	8	2	7|13|8	0	0	0.86	0.85
MLH1_6h_conj	XP_001031469.1	TTHERM_00823670	8|8	16	8	2	10|8|7	0	0	0.96	0.85
MLH1_6h_conj	XP_001009730.2	TTHERM_00158020	9|7	16	8	2	9|10|8	0	0	0.89	0.85
MLH1_6h_conj	XP_001025389.2	TTHERM_00765300	8|8	16	8	2	14|16|13	0	0	0.56	0.85
MLH1_6h_conj	XP_001022164.1	TTHERM_00787250	10|5	15	7.5	2	9|11|12	0	0	0.7	0.85
MLH1_6h_conj	XP_001032159.1	TTHERM_00691940	11|4	15	7.5	2	10|23|24	0	0	0.39	0.85
MLH1_6h_conj	XP_977058.2	TTHERM_00035580	8|7	15	7.5	2	10|8|9	0	0	0.83	0.85
MLH1_6h_conj	XP_001024368.1	TTHERM_00532470	9|6	15	7.5	2	19|52|34	0	0	0.21	0.85
MLH1_6h_conj	XP_001021401.1	TTHERM_00317200	7|8	15	7.5	2	7|10|10	0	0	0.83	0.85
MLH1_6h_conj	XP_001030186.1	TTHERM_01109770	6|9	15	7.5	2	16|7|10	0	0	0.68	0.85
MLH1_6h_conj	XP_001027812.1	TTHERM_00678360	11|3	14	7	2	7|10|18	0	0	0.6	0.85
MLH1_6h_conj	XP_001020075.1	TTHERM_00668060	7|7	14	7	2	7|10|7	0	0	0.88	0.85
MLH1_6h_conj	XP_001021914.1	TTHERM_01207690	4|10	14	7	2	5|13|13	0	0	0.68	0.85
MLH1_6h_conj	XP_001022895.2	TTHERM_00578940	7|6	13	6.5	2	6|5|14	0	0	0.78	0.85
MLH1_6h_conj	XP_001021197.1	TTHERM_00923170	3|10	13	6.5	2	6|19|5	0	0	0.65	0.85
MLH1_6h_conj	XP_001017158.1	TTHERM_00194050	8|4	12	6	2	8|8|13	0	0	0.62	0.85
MLH1_6h_conj	XP_001027746.2	TTHERM_01035670	9|3	12	6	2	8|36|17	0	0	0.3	0.85
MLH1_6h_conj	XP_001031246.1	TTHERM_00896070	7|5	12	6	2	10|6|7	0	0	0.78	0.85
MLH1_6h_conj	XP_001014881.1	TTHERM_00051840	6|6	12	6	2	17|0|6	0	0	0.78	0.85
MLH1_6h_conj	XP_001032926.1	TTHERM_00487140	6|6	12	6	2	10|13|11	0	0	0.53	0.85
MLH1_6h_conj	XP_001032305.2	TTHERM_00649110	8|3	11	5.5	2	9|7|8	0	0	0.69	0.85
MLH1_6h_conj	XP_001007313.2	TTHERM_00418580	6|5	11	5.5	2	7|5|6	0	0	0.92	0.85
MLH1_6h_conj	XP_001018735.1	TTHERM_00292170	5|6	11	5.5	2	6|5|9	0	0	0.82	0.85
MLH1_6h_conj	XP_001022202.1	TTHERM_00499440	5|6	11	5.5	2	18|0|0	0	0	0.92	0.85
MLH1_6h_conj	XP_001017585.2	TTHERM_00338210	6|4	10	5	2	7|6|7	0	0	0.75	0.85
MLH1_6h_conj	XP_001012774.1	TTHERM_00089240	8|2	10	5	2	9|13|10	0	0	0.47	0.85
MLH1_6h_conj	XP_001013166.1	TTHERM_00295340	6|4	10	5	2	3|7|11	0	0	0.71	0.85
MLH1_6h_conj	XP_001026991.2	TTHERM_00689880	6|4	10	5	2	6|22|16	0	0	0.34	0.85
MLH1_6h_conj	XP_001019036.2	TTHERM_00249870	7|3	10	5	2	7|12|5	0	0	0.62	0.85
MLH1_6h_conj	XP_001019703.1	TTHERM_00136220	4|6	10	5	2	2|12|12	0	0	0.58	0.85
MLH1_6h_conj	XP_001008692.1	TTHERM_00170320	5|5	10	5	2	3|8|6	0	0	0.88	0.85
MLH1_6h_conj	XP_001010608.1	TTHERM_00613630	3|7	10	5	2	16|11|3	0	0	0.5	0.85
MLH1_6h_conj	XP_001014912.2	TTHERM_00052160	9|0	9	4.5	2	9|58|7	0	0	0.18	0.85
MLH1_6h_conj	XP_001029413.2	TTHERM_01528510	6|3	9	4.5	2	4|15|13	0	0	0.42	0.85
MLH1_6h_conj	XP_001031915.1	TTHERM_00721830	6|3	9	4.5	2	2|7|13	0	0	0.61	0.85
MLH1_6h_conj	XP_001023403.3	TTHERM_00446400	5|4	9	4.5	2	6|7|8	0	0	0.64	0.85
MLH1_6h_conj	XP_977222.1	TTHERM_00039210	6|3	9	4.5	2	9|11|4	0	0	0.56	0.85
MLH1_6h_conj	XP_001008378.1	TTHERM_00015980	5|4	9	4.5	2	3|6|6	0	0	0.9	0.85
MLH1_6h_conj	XP_001021320.2	TTHERM_00316280	4|5	9	4.5	2	4|5|7	0	0	0.84	0.85
MLH1_6h_conj	XP_001008623.1	TTHERM_00812950	5|4	9	4.5	2	4|11|3	0	0	0.75	0.85
MLH1_6h_conj	XP_001033165.1	TTHERM_00442520	3|6	9	4.5	2	0|9|9	0	0	0.75	0.85
MLH1_6h_conj	XP_001032108.2	TTHERM_00691430	8|0	8	4	2	9|18|3	0	0	0.4	0.85
MLH1_6h_conj	XP_001017756.1	TTHERM_00437600	5|3	8	4	2	4|10|3	0	0	0.71	0.85
MLH1_6h_conj	XP_001014048.1	TTHERM_00400750	5|3	8	4	2	3|13|4	0	0	0.6	0.85
MLH1_6h_conj	XP_001018113.1	TTHERM_00277550	4|4	8	4	2	3|10|3	0	0	0.75	0.85
MLH1_6h_conj	XP_976614.1	TTHERM_00543590	4|4	8	4	2	5|4|9	0	0	0.67	0.85
MLH1_6h_conj	XP_001016810.2	TTHERM_00488350	2|6	8	4	2	7|5|7	0	0	0.63	0.85
MLH1_6h_conj	XP_001011387.2	TTHERM_00433610	4|4	8	4	2	4|6|4	0	0	0.86	0.85
MLH1_6h_conj	XP_001013810.1	TTHERM_00426320	4|3	7	3.5	2	7|4|3	0	0	0.75	0.85
MLH1_6h_conj	XP_001030294.2	TTHERM_01100390	7|0	7	3.5	2	9|14|13	0	0	0.29	0.85
MLH1_6h_conj	XP_001031249.1	TTHERM_00896100	4|3	7	3.5	2	3|7|3	0	0	0.81	0.85
MLH1_6h_conj	XP_001011184.2	TTHERM_00145440	5|2	7	3.5	2	0|14|6	0	0	0.53	0.85
MLH1_6h_conj	XP_001029629.1	TTHERM_01394370	4|3	7	3.5	2	5|6|4	0	0	0.7	0.85
MLH1_6h_conj	XP_001007759.2	TTHERM_00069210	4|3	7	3.5	2	6|4|7	0	0	0.62	0.85
MLH1_6h_conj	XP_001016967.1	TTHERM_00758840	4|3	7	3.5	2	3|7|4	0	0	0.75	0.85
MLH1_6h_conj	XP_001030939.1	TTHERM_00992760	4|3	7	3.5	2	6|6|3	0	0	0.7	0.85
MLH1_6h_conj	XP_001026952.1	TTHERM_00688500	0|7	7	3.5	2	5|18|8	0	0	0.34	0.85
MLH1_6h_conj	XP_001020539.1	TTHERM_00218670	4|2	6	3	2	5|5|10	0	0	0.45	0.85
MLH1_6h_conj	XP_001029852.1	TTHERM_01276410	3|3	6	3	2	4|4|6	0	0	0.64	0.85
MLH1_6h_conj	XP_001029958.1	TTHERM_01205310	5|0	5	2.5	2	6|7|8	0	0	0.36	0.85
MLH1_6h_conj	XP_001029846.1	TTHERM_01276350	5|0	5	2.5	2	3|5|9	0	0	0.44	0.85
MLH1_6h_conj	XP_001027645.1	TTHERM_00569410	5|0	5	2.5	2	2|8|6	0	0	0.47	0.85
MLH1_6h_conj	XP_001012282.2	TTHERM_00105320	5|0	5	2.5	2	0|3|12	0	0	0.5	0.85
MLH1_6h_conj	XP_001013747.2	TTHERM_00424700	5|0	5	2.5	2	0|14|16	0	0	0.25	0.85
MLH1_6h_conj	XP_001021328.1	TTHERM_00316360	3|2	5	2.5	2	4|3|2	0	0	0.83	0.85
MLH1_6h_conj	XP_001031468.1	TTHERM_00823660	2|3	5	2.5	2	0|6|6	0	0	0.62	0.85
MLH1_6h_conj	XP_001030760.1	TTHERM_01016000	5|0	5	2.5	2	9|11|3	0	0	0.33	0.85
MLH1_6h_conj	XP_002348337.1	TTHERM_00313119	3|2	5	2.5	2	3|8|4	0	0	0.5	0.85
MLH1_6h_conj	XP_001027915.1	TTHERM_00497260	3|2	5	2.5	2	4|5|3	0	0	0.62	0.85
MLH1_6h_conj	XP_001030782.1	TTHERM_01016220	2|3	5	2.5	2	3|6|4	0	0	0.58	0.85
MLH1_6h_conj	XP_001014319.1	TTHERM_00227880	3|2	5	2.5	2	3|6|0	0	0	0.83	0.85
MLH1_6h_conj	XP_001014311.2	TTHERM_00227800	2|3	5	2.5	2	4|5|2	0	0	0.68	0.85
MLH1_6h_conj	XP_001023459.1	TTHERM_00535500	2|3	5	2.5	2	0|6|4	0	0	0.75	0.85
MLH1_6h_conj	XP_001017360.1	TTHERM_00476520	4|0	4	2	2	6|6|0	0	0	0.5	0.85
MLH1_6h_conj	XP_001009811.1	TTHERM_00160810	4|0	4	2	2	2|13|4	0	0	0.32	0.85
MLH1_6h_conj	XP_001032359.3	TTHERM_00636980	4|0	4	2	2	5|4|4	0	0	0.46	0.85
MLH1_6h_conj	XP_977054.1	TTHERM_00035540	4|0	4	2	2	7|11|5	0	0	0.26	0.85
MLH1_6h_conj	XP_001010520.2	TTHERM_00601860	2|2	4	2	2	0|3|5	0	0	0.75	0.85
MLH1_6h_conj	XP_001020474.3	TTHERM_00216040	2|2	4	2	2	2|3|2	0	0	0.86	0.85
MLH1_6h_conj	XP_001019799.3	TTHERM_00138170	2|2	4	2	2	0|5|2	0	0	0.86	0.85
MLH1_6h_conj	XP_001011029.1	TTHERM_00140920	2|2	4	2	2	0|0|7	0	0	0.86	0.85
MLH1_6h_conj	XP_001014840.1	TTHERM_00049450	0|4	4	2	2	6|6|0	0	0	0.5	0.85
MLH1_6h_conj	XP_001013342.2	TTHERM_00449470	0|4	4	2	2	6|10|3	0	0	0.32	0.85
MLH1_6h_conj	XP_001009612.1	TTHERM_00373840	3|0	3	1.5	2	0|10|4	0	0	0.32	0.85
MLH1_6h_conj	XP_001007749.2	TTHERM_00068120	3|0	3	1.5	2	2|3|4	0	0	0.5	0.85
MLH1_6h_conj	XP_001033245.1	TTHERM_00419850	3|0	3	1.5	2	5|0|7	0	0	0.38	0.85
MLH1_6h_conj	XP_001030432.1	TTHERM_01084370	3|0	3	1.5	2	0|15|7	0	0	0.2	0.85
MLH1_6h_conj	XP_001470969.1	TTHERM_00579319	3|0	3	1.5	2	0|9|4	0	0	0.35	0.85
MLH1_6h_conj	XP_001010506.1	TTHERM_00357080	3|0	3	1.5	2	2|5|4	0	0	0.41	0.85
MLH1_6h_conj	XP_001030009.1	TTHERM_01179770	3|0	3	1.5	2	4|3|3	0	0	0.45	0.85
MLH1_6h_conj	XP_001021494.1	TTHERM_00147600	3|0	3	1.5	2	4|6|0	0	0	0.45	0.85
MLH1_6h_conj	XP_001019847.1	TTHERM_00139640	3|0	3	1.5	2	2|4|5	0	0	0.41	0.85
MLH1_6h_conj	XP_001016291.1	TTHERM_00127110	3|0	3	1.5	2	3|8|2	0	0	0.35	0.85
MLH1_6h_conj	XP_001008791.1	TTHERM_00185200	3|0	3	1.5	2	0|5|6	0	0	0.41	0.85
MLH1_6h_conj	XP_001027015.1	TTHERM_01212860	3|0	3	1.5	2	8|0|2	0	0	0.45	0.85
MLH1_6h_conj	XP_001030106.1	TTHERM_01142770	3|0	3	1.5	2	4|5|2	0	0	0.41	0.85
MLH1_6h_conj	XP_001470732.1	TTHERM_00372688	0|3	3	1.5	2	3|6|4	0	0	0.35	0.85
MLH1_6h_conj	XP_001033039.2	TTHERM_00471530	0|3	3	1.5	2	0|4|9	0	0	0.35	0.85
MLH1_6h_conj	XP_001023247.1	TTHERM_00494630	2|0	2	1	2	3|5|0	0	0	0.38	0.85
MLH1_6h_conj	XP_001027927.1	TTHERM_00497380	2|0	2	1	2	0|0|7	0	0	0.43	0.85
MLH1_6h_conj	XP_001014454.1	TTHERM_00522760	2|0	2	1	2	3|2|4	0	0	0.33	0.85
MLH1_6h_conj	XP_001022166.1	TTHERM_00787270	2|0	2	1	2	2|2|3	0	0	0.43	0.85
MLH1_6h_conj	XP_001029796.2	TTHERM_01298560	2|0	2	1	2	0|2|4	0	0	0.5	0.85
MLH1_6h_conj	XP_001019013.1	TTHERM_00249630	2|0	2	1	2	8|5|6	0	0	0.16	0.85
MLH1_6h_conj	XP_001021578.1	TTHERM_00149430	2|0	2	1	2	0|3|3	0	0	0.5	0.85
MLH1_6h_conj	XP_001031770.1	TTHERM_00722920	2|0	2	1	2	4|8|5	0	0	0.18	0.85
MLH1_6h_conj	XP_001029778.1	TTHERM_01308010	2|0	2	1	2	3|3|2	0	0	0.38	0.85
MLH1_6h_conj	XP_001014620.1	TTHERM_00046250	2|0	2	1	2	6|0|0	0	0	0.5	0.85
MLH1_6h_conj	XP_001015330.2	TTHERM_00641120	2|0	2	1	2	2|2|3	0	0	0.43	0.85
MLH1_6h_conj	XP_001011026.1	TTHERM_00140890	2|0	2	1	2	2|2|3	0	0	0.43	0.85
MLH1_6h_conj	XP_001018949.1	TTHERM_00582080	2|0	2	1	2	0|5|4	0	0	0.33	0.85
MLH1_6h_conj	XP_001021498.1	TTHERM_00147640	2|0	2	1	2	4|0|2	0	0	0.5	0.85
MLH1_6h_conj	XP_977097.2	TTHERM_00036960	2|0	2	1	2	2|6|0	0	0	0.38	0.85
MLH1_6h_conj	XP_001019975.2	TTHERM_00591660	2|0	2	1	2	2|2|2	0	0	0.5	0.85
MLH1_6h_conj	XP_001025451.1	TTHERM_01092440	2|0	2	1	2	0|7|2	0	0	0.33	0.85
MLH1_6h_conj	XP_001014511.1	TTHERM_00856430	0|2	2	1	2	2|6|3	0	0	0.27	0.85
MLH1_6h_conj	XP_001022994.1	TTHERM_00348390	0|2	2	1	2	4|7|3	0	0	0.21	0.85
MLH1_6h_conj	XP_001020682.1	TTHERM_00221100	0|2	2	1	2	3|6|7	0	0	0.19	0.85
MLH1_6h_conj	XP_001026044.1	TTHERM_01262850	0|2	2	1	2	4|2|0	0	0	0.5	0.85
MLH1_6h_conj	XP_001019311.1	TTHERM_00387080	0|2	2	1	2	0|5|4	0	0	0.33	0.85
MLH1_6h_conj	XP_001013838.1	TTHERM_00427590	0|2	2	1	2	5|6|3	0	0	0.21	0.85
MLH1_6h_conj	XP_001014826.2	TTHERM_00049310	0|2	2	1	2	4|5|5	0	0	0.21	0.85
MLH1_6h_conj	XP_001011176.1	TTHERM_00145360	0|2	2	1	2	3|2|2	0	0	0.43	0.85
MLH1_6h_conj	XP_001025269.1	TTHERM_00837950	0|2	2	1	2	4|0|3	0	0	0.43	0.85
MLH1_6h_conj	XP_001023392.1	TTHERM_00446290	0|2	2	1	2	4|0|4	0	0	0.38	0.85
MLH1_6h_conj	XP_001028003.1	TTHERM_00498150	0|2	2	1	2	0|4|3	0	0	0.43	0.85
MLH1_6h_conj	XP_001025871.2	TTHERM_00713190	0|2	2	1	2	0|11|6	0	0	0.18	0.85
